# Supplementary material for: Cryptic species of Curvularia in the culture collection of the Queensland Plant Pathology Herbarium
Source: MycoKeys. 2018 Jun 15;(35):1–25. doi: 10.3897/mycokeys.35.25665 (PMC6015126; doi:10.3897/mycokeys.35.25665)
Supplement: XML Treatment for Curvularia beerburrumensis [file mycokeys.35.25665-treatment2.xml]

<!DOCTYPE tp:taxon-treatment
  PUBLIC "-//TaxonX//DTD Taxonomic Treatment Publishing DTD v0 20100105//EN" "tax-treatment-NSO.dtd">
<tp:taxon-treatment xmlns:tp="http://www.plazi.org/taxpub"><tp:treatment-meta><kwd-group><label>Taxon classification</label><kwd><named-content xmlns:xlink="http://www.w3.org/1999/xlink" content-type="kingdom">Fungi</named-content></kwd><kwd><named-content xmlns:xlink="http://www.w3.org/1999/xlink" content-type="order">Pleosporales</named-content></kwd><kwd><named-content xmlns:xlink="http://www.w3.org/1999/xlink" content-type="family">Pleosporaceae</named-content></kwd></kwd-group><mixed-citation publication-type="journal"><person-group><name><surname>Tan</surname><given-names>Yu Pei</given-names></name><name><surname>Crous</surname><given-names>Pedro W.</given-names></name><name><surname>Shivas</surname><given-names>Roger G.</given-names></name></person-group><article-title>Cryptic species of <italic><tp:taxon-name><tp:taxon-name-part taxon-name-part-type="genus" reg="Curvularia">Curvularia</tp:taxon-name-part></tp:taxon-name></italic> in the culture collection of the Queensland Plant Pathology Herbarium</article-title><source>MycoKeys</source><day>15</day><month>6</month><year>2018</year><volume>2018</volume><issue>35</issue><fpage>1</fpage><lpage>25</lpage><pub-id pub-id-type="doi">10.3897/mycokeys.35.25665</pub-id></mixed-citation></tp:treatment-meta><tp:nomenclature><tp:taxon-name>
            <tp:taxon-name-part taxon-name-part-type="genus" reg="Curvularia">Curvularia</tp:taxon-name-part>
            <tp:taxon-name-part taxon-name-part-type="species" reg="beerburrumensis">beerburrumensis</tp:taxon-name-part>
            <object-id xmlns:xlink="http://www.w3.org/1999/xlink" content-type="mycobank" xlink:type="simple">825450</object-id>
          </tp:taxon-name><tp:taxon-authority>Y.P. Tan &amp; R.G. Shivas</tp:taxon-authority><tp:taxon-status xmlns:xlink="http://www.w3.org/1999/xlink" xlink:type="simple">sp. nov.</tp:taxon-status><xref ref-type="fig" rid="F2">Fig. 2E–I</xref></tp:nomenclature><tp:treatment-sec sec-type="material" id="SECID0E56DI"><title>Type.</title><p>Australia, Queensland, Beerburrum, from blackened inflorescence of <italic><tp:taxon-name><tp:taxon-name-part taxon-name-part-type="genus" reg="Eragrostis">Eragrostis</tp:taxon-name-part> <tp:taxon-name-part taxon-name-part-type="species" reg="bahiensis">bahiensis</tp:taxon-name-part></tp:taxon-name></italic>, 24 May 1979, <italic>J.L. Alcorn</italic> (holotype BRIP 12942, includes ex-type culture).</p></tp:treatment-sec><tp:treatment-sec sec-type="description" id="SECID0ESAAK"><title>Description.</title><p>
            <italic><tp:taxon-name><tp:taxon-name-part taxon-name-part-type="genus" reg="Colonies">Colonies</tp:taxon-name-part></tp:taxon-name></italic> on <abbrev xmlns:xlink="http://www.w3.org/1999/xlink" xlink:title="potato dextrose agar" id="ABBRID0E6AAK" xlink:type="simple">PDA</abbrev> approx. 2 cm diam. after 7 d at 25 °C, surface funiculose, margin fimbrillate, olivaceous black. <italic><tp:taxon-name><tp:taxon-name-part taxon-name-part-type="genus" reg="Hyphae">Hyphae</tp:taxon-name-part></tp:taxon-name></italic> subhyaline, smooth to asperulate, branched, septate, 3−4 µm in width; chlamydospores intercalary in chains, 4–9 µm, smooth, thick-walled. <italic><tp:taxon-name><tp:taxon-name-part taxon-name-part-type="genus" reg="Conidiophores">Conidiophores</tp:taxon-name-part></tp:taxon-name></italic> erect, straight to flexuous, geniculate towards apex, subhyaline to pale brown, smooth, septate, up to 500 µm long, 5−6 µm wide. <italic><tp:taxon-name><tp:taxon-name-part taxon-name-part-type="genus" reg="Conidiogenous">Conidiogenous</tp:taxon-name-part> <tp:taxon-name-part taxon-name-part-type="species" reg="cells">cells</tp:taxon-name-part></tp:taxon-name></italic> integrated, terminal or intercalary, with sympodial proliferation, pale brown to brown, smooth, mono- or polytretic, with darkened scars. <italic><tp:taxon-name><tp:taxon-name-part taxon-name-part-type="genus" reg="Conidia">Conidia</tp:taxon-name-part></tp:taxon-name></italic> fusiform to subcylindrical or clavate, straight to slightly curved, rounded at the apex, (40–) 51–56 (–71) × (10–) 12–13 (–14) µm, subhyaline to pale yellowish-brown, 2–4 (mostly 3)-distoseptate; hila mostly inconspicuous or minutely thickened and darkened.</p></tp:treatment-sec><tp:treatment-sec sec-type="etymology" id="SECID0EDCAK"><title>Etymology.</title><p>Named after the town Beerburrum, where the holotype was collected.</p></tp:treatment-sec><tp:treatment-sec sec-type="material" id="SECID0EICAK"><title>Additional material examined.</title><p>Australia, Queensland, Beerburrum, New South Wales, Yetman, blackened inflorescence of <italic><tp:taxon-name><tp:taxon-name-part taxon-name-part-type="genus" reg="Eragrostis">Eragrostis</tp:taxon-name-part> <tp:taxon-name-part taxon-name-part-type="species" reg="sororia">sororia</tp:taxon-name-part></tp:taxon-name></italic>, 12 May 1977, <italic>J.L. Alcorn</italic>, BRIP 12555 (includes culture).</p></tp:treatment-sec><tp:treatment-sec sec-type="notes" id="SECID0E2CAK"><title>Notes.</title><p>
            <italic><tp:taxon-name><tp:taxon-name-part taxon-name-part-type="genus" reg="Curvularia">Curvularia</tp:taxon-name-part> <tp:taxon-name-part taxon-name-part-type="species" reg="beerburrumensis">beerburrumensis</tp:taxon-name-part></tp:taxon-name></italic> is phylogenetically sister to <italic><tp:taxon-name><tp:taxon-name-part taxon-name-part-type="genus" reg="Curvularia">C.</tp:taxon-name-part> <tp:taxon-name-part taxon-name-part-type="species" reg="australis">australis</tp:taxon-name-part></tp:taxon-name></italic> and <italic><tp:taxon-name><tp:taxon-name-part taxon-name-part-type="genus" reg="Curvularia">C.</tp:taxon-name-part> <tp:taxon-name-part taxon-name-part-type="species" reg="ovariicola">ovariicola</tp:taxon-name-part></tp:taxon-name></italic> (Fig. <xref ref-type="fig" rid="F1">1</xref>), which have both been recorded in Australia on <italic><tp:taxon-name><tp:taxon-name-part taxon-name-part-type="genus" reg="Eragrostis">Eragrostis</tp:taxon-name-part></tp:taxon-name></italic> (<xref ref-type="bibr" rid="B25">Sivanesan 1987</xref>, <xref ref-type="bibr" rid="B29">Tan et al. 2014</xref>). <italic><tp:taxon-name><tp:taxon-name-part taxon-name-part-type="genus" reg="Curvularia">Curvularia</tp:taxon-name-part> <tp:taxon-name-part taxon-name-part-type="species" reg="beerburrumensis">beerburrumensis</tp:taxon-name-part></tp:taxon-name></italic> is distinguished from the ex-type culture of <italic><tp:taxon-name><tp:taxon-name-part taxon-name-part-type="genus" reg="Curvularia">C.</tp:taxon-name-part> <tp:taxon-name-part taxon-name-part-type="species" reg="australis">australis</tp:taxon-name-part></tp:taxon-name></italic> in three loci (98% in ITS, 96% in <italic>gapdh</italic> and 98% in <italic>tef1α</italic>). Furthermore, <italic><tp:taxon-name><tp:taxon-name-part taxon-name-part-type="genus" reg="Curvularia">C.</tp:taxon-name-part> <tp:taxon-name-part taxon-name-part-type="species" reg="beerburrumensis">beerburrumensis</tp:taxon-name-part></tp:taxon-name></italic> has larger conidia than <italic><tp:taxon-name><tp:taxon-name-part taxon-name-part-type="genus" reg="Curvularia">C.</tp:taxon-name-part> <tp:taxon-name-part taxon-name-part-type="species" reg="australis">australis</tp:taxon-name-part></tp:taxon-name></italic> (25−48 × 9.0−12.5 µm, <xref ref-type="bibr" rid="B25">Sivanesan 1987</xref>). <italic><tp:taxon-name><tp:taxon-name-part taxon-name-part-type="genus" reg="Curvularia">Curvularia</tp:taxon-name-part> <tp:taxon-name-part taxon-name-part-type="species" reg="beerburrumensis">beerburrumensis</tp:taxon-name-part></tp:taxon-name></italic> differs from the ex-type culture of <italic><tp:taxon-name><tp:taxon-name-part taxon-name-part-type="genus" reg="Curvularia">C.</tp:taxon-name-part> <tp:taxon-name-part taxon-name-part-type="species" reg="ovariicola">ovariicola</tp:taxon-name-part></tp:taxon-name></italic> in three loci (99% in ITS, 99% in <italic>gapdh</italic> and 99% in <italic>tef1α</italic>). <italic><tp:taxon-name><tp:taxon-name-part taxon-name-part-type="genus" reg="Curvularia">Curvularia</tp:taxon-name-part> <tp:taxon-name-part taxon-name-part-type="species" reg="beerburrumensis">beerburrumensis</tp:taxon-name-part></tp:taxon-name></italic> has longer conidiophores than <italic><tp:taxon-name><tp:taxon-name-part taxon-name-part-type="genus" reg="Curvularia">C.</tp:taxon-name-part> <tp:taxon-name-part taxon-name-part-type="species" reg="ovariicola">ovariicola</tp:taxon-name-part></tp:taxon-name></italic> (up to 325 µm, <xref ref-type="bibr" rid="B25">Sivanesan 1987</xref>). <italic><tp:taxon-name><tp:taxon-name-part taxon-name-part-type="genus" reg="Curvularia">Curvularia</tp:taxon-name-part> <tp:taxon-name-part taxon-name-part-type="species" reg="beerburrumensis">beerburrumensis</tp:taxon-name-part></tp:taxon-name></italic> also produced chlamydospores in culture, which are not known for <italic><tp:taxon-name><tp:taxon-name-part taxon-name-part-type="genus" reg="Curvularia">C.</tp:taxon-name-part> <tp:taxon-name-part taxon-name-part-type="species" reg="australis">australis</tp:taxon-name-part></tp:taxon-name></italic> and <italic><tp:taxon-name><tp:taxon-name-part taxon-name-part-type="genus" reg="Curvularia">C.</tp:taxon-name-part> <tp:taxon-name-part taxon-name-part-type="species" reg="ovariicola">ovariicola</tp:taxon-name-part></tp:taxon-name></italic>.</p><p>
            <italic><tp:taxon-name><tp:taxon-name-part taxon-name-part-type="genus" reg="Curvularia">Curvularia</tp:taxon-name-part> <tp:taxon-name-part taxon-name-part-type="species" reg="beerburrumensis">beerburrumensis</tp:taxon-name-part></tp:taxon-name></italic> is only known from inflorescences of the invasive South American grass <italic><tp:taxon-name><tp:taxon-name-part taxon-name-part-type="genus" reg="Eragrostis">Eragrostis</tp:taxon-name-part> <tp:taxon-name-part taxon-name-part-type="species" reg="bahiensis">bahiensis</tp:taxon-name-part></tp:taxon-name></italic>, as well as the Australian native <italic><tp:taxon-name><tp:taxon-name-part taxon-name-part-type="genus" reg="Eragrostis">E.</tp:taxon-name-part> <tp:taxon-name-part taxon-name-part-type="species" reg="sororia">sororia</tp:taxon-name-part></tp:taxon-name></italic> (<xref ref-type="bibr" rid="B24">Simon and Alfonso 2011</xref>). Other <italic><tp:taxon-name><tp:taxon-name-part taxon-name-part-type="genus" reg="Curvularia">Curvularia</tp:taxon-name-part></tp:taxon-name></italic> associated with <italic><tp:taxon-name><tp:taxon-name-part taxon-name-part-type="genus" reg="Eragrostis">Eragrostis</tp:taxon-name-part></tp:taxon-name></italic> include <italic><tp:taxon-name><tp:taxon-name-part taxon-name-part-type="genus" reg="Curvularia">C.</tp:taxon-name-part> <tp:taxon-name-part taxon-name-part-type="species" reg="australis">australis</tp:taxon-name-part></tp:taxon-name></italic>, <italic><tp:taxon-name><tp:taxon-name-part taxon-name-part-type="genus" reg="Curvularia">C.</tp:taxon-name-part> <tp:taxon-name-part taxon-name-part-type="species" reg="clavata">clavata</tp:taxon-name-part></tp:taxon-name></italic>, <italic><tp:taxon-name><tp:taxon-name-part taxon-name-part-type="genus" reg="Curvularia">C.</tp:taxon-name-part> <tp:taxon-name-part taxon-name-part-type="species" reg="crustacea">crustacea</tp:taxon-name-part></tp:taxon-name></italic>, <italic><tp:taxon-name><tp:taxon-name-part taxon-name-part-type="genus" reg="Curvularia">C.</tp:taxon-name-part> <tp:taxon-name-part taxon-name-part-type="species" reg="ellisii">ellisii</tp:taxon-name-part></tp:taxon-name></italic>, <italic><tp:taxon-name><tp:taxon-name-part taxon-name-part-type="genus" reg="Curvularia">C.</tp:taxon-name-part> <tp:taxon-name-part taxon-name-part-type="species" reg="eragrostidis">eragrostidis</tp:taxon-name-part></tp:taxon-name></italic>, <italic><tp:taxon-name><tp:taxon-name-part taxon-name-part-type="genus" reg="Curvularia">C.</tp:taxon-name-part> <tp:taxon-name-part taxon-name-part-type="species" reg="geniculata">geniculata</tp:taxon-name-part></tp:taxon-name></italic>, <italic><tp:taxon-name><tp:taxon-name-part taxon-name-part-type="genus" reg="Curvularia">C.</tp:taxon-name-part> <tp:taxon-name-part taxon-name-part-type="species" reg="kusanoi">kusanoi</tp:taxon-name-part></tp:taxon-name></italic>, <italic><tp:taxon-name><tp:taxon-name-part taxon-name-part-type="genus" reg="Curvularia">C.</tp:taxon-name-part> <tp:taxon-name-part taxon-name-part-type="species" reg="lunata">lunata</tp:taxon-name-part></tp:taxon-name></italic>, <italic><tp:taxon-name><tp:taxon-name-part taxon-name-part-type="genus" reg="Curvularia">C.</tp:taxon-name-part> <tp:taxon-name-part taxon-name-part-type="species" reg="miyakei">miyakei</tp:taxon-name-part></tp:taxon-name></italic>, <italic><tp:taxon-name><tp:taxon-name-part taxon-name-part-type="genus" reg="Curvularia">C.</tp:taxon-name-part> <tp:taxon-name-part taxon-name-part-type="species" reg="nodulosa">nodulosa</tp:taxon-name-part></tp:taxon-name></italic>, <italic><tp:taxon-name><tp:taxon-name-part taxon-name-part-type="genus" reg="Curvularia">C.</tp:taxon-name-part> <tp:taxon-name-part taxon-name-part-type="species" reg="ovariicola">ovariicola</tp:taxon-name-part></tp:taxon-name></italic>, <italic><tp:taxon-name><tp:taxon-name-part taxon-name-part-type="genus" reg="Curvularia">C.</tp:taxon-name-part> <tp:taxon-name-part taxon-name-part-type="species" reg="perotidis">perotidis</tp:taxon-name-part></tp:taxon-name></italic>, <italic><tp:taxon-name><tp:taxon-name-part taxon-name-part-type="genus" reg="Curvularia">C.</tp:taxon-name-part> <tp:taxon-name-part taxon-name-part-type="species" reg="protuberata">protuberata</tp:taxon-name-part></tp:taxon-name></italic>, <italic><tp:taxon-name><tp:taxon-name-part taxon-name-part-type="genus" reg="Curvularia">C.</tp:taxon-name-part> <tp:taxon-name-part taxon-name-part-type="species" reg="ravenelii">ravenelii</tp:taxon-name-part></tp:taxon-name></italic> and <italic><tp:taxon-name><tp:taxon-name-part taxon-name-part-type="genus" reg="Curvularia">C.</tp:taxon-name-part> <tp:taxon-name-part taxon-name-part-type="species" reg="verrucosa">verrucosa</tp:taxon-name-part></tp:taxon-name></italic>, (<xref ref-type="bibr" rid="B25">Sivanesan 1987</xref>, <xref ref-type="bibr" rid="B6">Farr and Rossman 2018</xref>, <xref ref-type="bibr" rid="B9">Herbarium Catalogue 2018</xref>), although many of these reports are yet to be verified by molecular phylogenetic analyses.</p></tp:treatment-sec><tp:treatment-sec><!--Section generated to contain objects referenced in tp:taxon-treatment.--><fig id="F2" position="float" orientation="portrait"><label>Figure 2.</label><caption><p>
                <italic><tp:taxon-name><tp:taxon-name-part taxon-name-part-type="genus" reg="Curvularia">Curvularia</tp:taxon-name-part> <tp:taxon-name-part taxon-name-part-type="species" reg="beasleyi">beasleyi</tp:taxon-name-part></tp:taxon-name></italic> (BRIP 10972): <bold>A</bold> colony on <abbrev xmlns:xlink="http://www.w3.org/1999/xlink" xlink:title="potato dextrose agar" id="ABBRID0EONDI" xlink:type="simple">PDA</abbrev> <bold>B–C</bold> conidiophores and conidia <bold>D</bold> conidia. <italic><tp:taxon-name><tp:taxon-name-part taxon-name-part-type="genus" reg="Curvularia">Curvularia</tp:taxon-name-part> <tp:taxon-name-part taxon-name-part-type="species" reg="beerburrumensis">beerburrumensis</tp:taxon-name-part></tp:taxon-name></italic> (BRIP 12942) <bold>E</bold> colony on <abbrev xmlns:xlink="http://www.w3.org/1999/xlink" xlink:title="potato dextrose agar" id="ABBRID0EDODI" xlink:type="simple">PDA</abbrev> <bold>F</bold> chlamydospores <bold>G</bold> conidiophore <bold>H–I</bold> conidia. <italic><tp:taxon-name><tp:taxon-name-part taxon-name-part-type="genus" reg="Curvularia">Curvularia</tp:taxon-name-part> <tp:taxon-name-part taxon-name-part-type="species" reg="boeremae">boeremae</tp:taxon-name-part></tp:taxon-name></italic> (IMI 164633) <bold>J</bold> colony on <abbrev xmlns:xlink="http://www.w3.org/1999/xlink" xlink:title="potato dextrose agar" id="ABBRID0E1ODI" xlink:type="simple">PDA</abbrev> <bold>K c</bold>onidiophores <bold>L</bold> conidia. <italic><tp:taxon-name><tp:taxon-name-part taxon-name-part-type="genus" reg="Curvularia">Curvularia</tp:taxon-name-part> <tp:taxon-name-part taxon-name-part-type="species" reg="coatesiae">coatesiae</tp:taxon-name-part></tp:taxon-name></italic> (BRIP 24261) <bold>M</bold> colony on <abbrev xmlns:xlink="http://www.w3.org/1999/xlink" xlink:title="potato dextrose agar" id="ABBRID0EPPDI" xlink:type="simple">PDA</abbrev> <bold>N</bold> conidiophores <bold>O</bold> conidia. Scale bars: 1 cm (<bold>A, E, J, M</bold>); all others – 10 µm.</p></caption><graphic xmlns:xlink="http://www.w3.org/1999/xlink" xlink:href="mycokeys-35-001-g002.jpg" position="float" orientation="portrait" xlink:type="simple" id="oo_210139.jpg"/></fig><fig id="F1" position="float" orientation="portrait"><label>Figure 1.</label><caption><p>Phylogenetic tree based on maximum likelihood analysis of the combined multilocus alignment. RAxML bootstrap values (bs) greater than 70% and Bayesian posterior probabilities (pp) greater than 0.7 are given at the nodes (bs/pp). Novel species names are highlighted in blue. Ex-type isolates are marked with a T. The outgroup is <italic><tp:taxon-name><tp:taxon-name-part taxon-name-part-type="genus" reg="Bipolaris">Bipolaris</tp:taxon-name-part> <tp:taxon-name-part taxon-name-part-type="species" reg="maydis">maydis</tp:taxon-name-part></tp:taxon-name></italic> ex-type strain CBS 136.29.</p></caption><graphic xmlns:xlink="http://www.w3.org/1999/xlink" xlink:href="mycokeys-35-001-g001.jpg" position="float" orientation="portrait" xlink:type="simple" id="oo_210138.jpg"/></fig></tp:treatment-sec><ref-list><ref id="B25"><mixed-citation xmlns:xlink="http://www.w3.org/1999/xlink" xlink:type="simple">
          <person-group><name name-style="western"><surname>Sivanesan</surname><given-names>A</given-names></name></person-group> (<year>1987</year>) <article-title>Graminicolous species of <italic><tp:taxon-name><tp:taxon-name-part taxon-name-part-type="genus">Bipolaris</tp:taxon-name-part></tp:taxon-name></italic>, <italic><tp:taxon-name><tp:taxon-name-part taxon-name-part-type="genus">Curvularia</tp:taxon-name-part></tp:taxon-name></italic>, <italic><tp:taxon-name><tp:taxon-name-part taxon-name-part-type="genus">Drechslera</tp:taxon-name-part></tp:taxon-name></italic>, <italic><tp:taxon-name><tp:taxon-name-part taxon-name-part-type="genus">Exserohilum</tp:taxon-name-part></tp:taxon-name></italic> and their teleomorphs.</article-title> <source>Mycological Papers</source> <volume>158</volume>: <fpage>1</fpage>–<lpage>261</lpage></mixed-citation></ref><ref id="B29"><mixed-citation xmlns:xlink="http://www.w3.org/1999/xlink" xlink:type="simple">
          <person-group><name name-style="western"><surname>Tan</surname><given-names>YP</given-names></name><name name-style="western"><surname>Madrid</surname><given-names>H</given-names></name><name name-style="western"><surname>Crous</surname><given-names>PW</given-names></name><name name-style="western"><surname>Shivas</surname><given-names>RG</given-names></name></person-group> (<year>2014</year>) <article-title><italic><tp:taxon-name><tp:taxon-name-part taxon-name-part-type="genus">Johnalcornia</tp:taxon-name-part></tp:taxon-name></italic> gen. et. comb. nov., and nine new combinations in <italic><tp:taxon-name><tp:taxon-name-part taxon-name-part-type="genus">Curvularia</tp:taxon-name-part></tp:taxon-name></italic> based on molecular phylogenetic analysis.</article-title> <source>Australasian Plant Pathology</source> <volume>43</volume>(<issue>6</issue>): <fpage>589</fpage>–<lpage>603</lpage>. <ext-link xlink:type="simple" ext-link-type="doi" xlink:href="10.1007/s13313-014-0315-6">https://doi.org/10.1007/s13313-014-0315-6</ext-link></mixed-citation></ref><ref id="B24"><mixed-citation xmlns:xlink="http://www.w3.org/1999/xlink" xlink:type="simple">
          <person-group><name name-style="western"><surname>Simon</surname><given-names>BK</given-names></name><name name-style="western"><surname>Alfonso</surname><given-names>Y</given-names></name></person-group> (<year>2011</year>) AusGrass 2. <ext-link xlink:type="simple" ext-link-type="uri" xlink:href="http://ausgrass2.myspecies.info/">http://ausgrass2.myspecies.info/</ext-link> [Accessed 10 May 2018]</mixed-citation></ref><ref id="B6"><mixed-citation xmlns:xlink="http://www.w3.org/1999/xlink" xlink:type="simple">
          <person-group><name name-style="western"><surname>Farr</surname><given-names>DF</given-names></name><name name-style="western"><surname>Rossman</surname><given-names>AY</given-names></name></person-group> (<year>2018</year>) Fungal Databases, U.S. National Fungus Collections, ARS, USDA. <ext-link xlink:type="simple" ext-link-type="uri" xlink:href="https://nt.ars-grin.gov/fungaldatabases/">https://nt.ars-grin.gov/fungaldatabases/</ext-link> [Accessed 10 May 2018]</mixed-citation></ref><ref id="B9"><mixed-citation xmlns:xlink="http://www.w3.org/1999/xlink" xlink:type="simple">
          <institution xlink:type="simple">Herbarium Catalogue</institution> (<year>2018</year>) Herbarium Catalogue. Royal Botanic Gardens, Kew. <ext-link xlink:type="simple" ext-link-type="uri" xlink:href="http://www.herbimi.info/herbimi/home.htm">http://www.herbimi.info/herbimi/home.htm</ext-link> [Accessed 10 May 2018]</mixed-citation></ref></ref-list></tp:taxon-treatment>
