# Supplementary material for: Cryptic species of Curvularia in the culture collection of the Queensland Plant Pathology Herbarium
Source: MycoKeys. 2018 Jun 15;(35):1–25. doi: 10.3897/mycokeys.35.25665 (PMC6015126; doi:10.3897/mycokeys.35.25665)
Supplement: XML Treatment for Curvularia boeremae [file mycokeys.35.25665-treatment3.xml]

<!DOCTYPE tp:taxon-treatment
  PUBLIC "-//TaxonX//DTD Taxonomic Treatment Publishing DTD v0 20100105//EN" "tax-treatment-NSO.dtd">
<tp:taxon-treatment xmlns:tp="http://www.plazi.org/taxpub"><tp:treatment-meta><kwd-group><label>Taxon classification</label><kwd><named-content xmlns:xlink="http://www.w3.org/1999/xlink" content-type="kingdom">Fungi</named-content></kwd><kwd><named-content xmlns:xlink="http://www.w3.org/1999/xlink" content-type="order">Pleosporales</named-content></kwd><kwd><named-content xmlns:xlink="http://www.w3.org/1999/xlink" content-type="family">Pleosporaceae</named-content></kwd></kwd-group><mixed-citation publication-type="journal"><person-group><name><surname>Tan</surname><given-names>Yu Pei</given-names></name><name><surname>Crous</surname><given-names>Pedro W.</given-names></name><name><surname>Shivas</surname><given-names>Roger G.</given-names></name></person-group><article-title>Cryptic species of <italic><tp:taxon-name><tp:taxon-name-part taxon-name-part-type="genus" reg="Curvularia">Curvularia</tp:taxon-name-part></tp:taxon-name></italic> in the culture collection of the Queensland Plant Pathology Herbarium</article-title><source>MycoKeys</source><day>15</day><month>6</month><year>2018</year><volume>2018</volume><issue>35</issue><fpage>1</fpage><lpage>25</lpage><pub-id pub-id-type="doi">10.3897/mycokeys.35.25665</pub-id></mixed-citation></tp:treatment-meta><tp:nomenclature><tp:taxon-name>
            <tp:taxon-name-part taxon-name-part-type="genus" reg="Curvularia">Curvularia</tp:taxon-name-part>
            <tp:taxon-name-part taxon-name-part-type="species" reg="boeremae">boeremae</tp:taxon-name-part>
            <object-id xmlns:xlink="http://www.w3.org/1999/xlink" content-type="mycobank" xlink:type="simple">825451</object-id>
          </tp:taxon-name><tp:taxon-authority>(A.S. Patil &amp; V.G. Rao) Y.P. Tan &amp; R.G. Shivas</tp:taxon-authority><tp:taxon-status xmlns:xlink="http://www.w3.org/1999/xlink" xlink:type="simple">comb. nov.</tp:taxon-status><xref ref-type="fig" rid="F2">Fig. 2J–L</xref></tp:nomenclature><tp:treatment-sec sec-type="Basionym" id="SECID0ERRAK"><title>Basionym.</title><p>
            <italic><tp:taxon-name><tp:taxon-name-part taxon-name-part-type="genus" reg="Drechslera">Drechslera</tp:taxon-name-part> <tp:taxon-name-part taxon-name-part-type="species" reg="boeremae">boeremae</tp:taxon-name-part></tp:taxon-name></italic> A.S. Patil &amp; V.G. Rao, <italic>Antonie van Leeuwenhoek</italic> 42: 129 (1976).</p></tp:treatment-sec><tp:treatment-sec sec-type="description" id="SECID0EESAK"><title>Description.</title><p>
            <italic><tp:taxon-name><tp:taxon-name-part taxon-name-part-type="genus" reg="Colonies">Colonies</tp:taxon-name-part></tp:taxon-name></italic> on <abbrev xmlns:xlink="http://www.w3.org/1999/xlink" xlink:title="potato dextrose agar" id="ABBRID0ERSAK" xlink:type="simple">PDA</abbrev> approx. 3 cm diam. after 7 d at 25 °C, surface funiculose, margin fimbriate, olivaceous green to citrine, velutinous with aerial mycelium. <italic><tp:taxon-name><tp:taxon-name-part taxon-name-part-type="genus" reg="Hyphae">Hyphae</tp:taxon-name-part></tp:taxon-name></italic> subhyaline, smooth to asperulate, branched, septate, 2–3 µm in width. <italic><tp:taxon-name><tp:taxon-name-part taxon-name-part-type="genus" reg="Conidiophores">Conidiophores</tp:taxon-name-part></tp:taxon-name></italic> straight to flexuous, slightly geniculate towards apex, uniformly subhyaline to pale brown, smooth, septate, up to 110 µm long, 4 µm wide. <italic><tp:taxon-name><tp:taxon-name-part taxon-name-part-type="genus" reg="Conidiogenous">Conidiogenous</tp:taxon-name-part> <tp:taxon-name-part taxon-name-part-type="species" reg="cells">cells</tp:taxon-name-part></tp:taxon-name></italic> integrated, terminal or intercalary, with sympodial proliferation, pale brown to brown, smooth, mono- or polytretic, with darkened scars. <italic><tp:taxon-name><tp:taxon-name-part taxon-name-part-type="genus" reg="Conidia">Conidia</tp:taxon-name-part></tp:taxon-name></italic> broadly ellipsoidal to oval, brown to dark brown, smooth, (42–) 46–52 (–55) × (17–) 20–23 (–25) µm, brown to dark brown, 4–6-distoseptate, hila protuberant, thickened and darkened, 2–3 µm wide.</p></tp:treatment-sec><tp:treatment-sec sec-type="material" id="SECID0EVTAK"><title>Type.</title><p>India, Poona, from leaves of <italic><tp:taxon-name><tp:taxon-name-part taxon-name-part-type="genus" reg="Portulaca">Portulaca</tp:taxon-name-part> <tp:taxon-name-part taxon-name-part-type="species" reg="oleracea">oleracea</tp:taxon-name-part></tp:taxon-name></italic>, 28 Apr. 1970, <italic>A.S. Patil</italic> (holotype IMI 164633, includes ex-type culture), (isotype BRIP 13934, includes ex-type culture).</p></tp:treatment-sec><tp:treatment-sec sec-type="notes" id="SECID0EIUAK"><title>Notes.</title><p>Multilocus phylogenetic analyses placed the ex-type culture of <italic><tp:taxon-name><tp:taxon-name-part taxon-name-part-type="genus" reg="Drechslera">D.</tp:taxon-name-part> <tp:taxon-name-part taxon-name-part-type="species" reg="boeremae">boeremae</tp:taxon-name-part></tp:taxon-name></italic> within the clade that includes <italic><tp:taxon-name><tp:taxon-name-part taxon-name-part-type="genus" reg="Curvularia">C.</tp:taxon-name-part> <tp:taxon-name-part taxon-name-part-type="species" reg="lunata">lunata</tp:taxon-name-part></tp:taxon-name></italic>, the type species of the genus (Fig. <xref ref-type="fig" rid="F1">1</xref>). <italic><tp:taxon-name><tp:taxon-name-part taxon-name-part-type="genus" reg="Curvularia">Curvularia</tp:taxon-name-part> <tp:taxon-name-part taxon-name-part-type="species" reg="boeremae">boeremae</tp:taxon-name-part></tp:taxon-name></italic> differs from <italic><tp:taxon-name><tp:taxon-name-part taxon-name-part-type="genus" reg="Curvularia">C.</tp:taxon-name-part> <tp:taxon-name-part taxon-name-part-type="species" reg="neoindica">neoindica</tp:taxon-name-part></tp:taxon-name></italic> in one locus (98% identities in <italic>gapdh</italic>). Furthermore, <italic><tp:taxon-name><tp:taxon-name-part taxon-name-part-type="genus" reg="Curvularia">C.</tp:taxon-name-part> <tp:taxon-name-part taxon-name-part-type="species" reg="boeremae">boeremae</tp:taxon-name-part></tp:taxon-name></italic> has shorter conidia than <italic><tp:taxon-name><tp:taxon-name-part taxon-name-part-type="genus" reg="Curvularia">C.</tp:taxon-name-part> <tp:taxon-name-part taxon-name-part-type="species" reg="neoindica">neoindica</tp:taxon-name-part></tp:taxon-name></italic> (27–65 µm, <xref ref-type="bibr" rid="B12">Manamgoda et al. 2014</xref>). <xref ref-type="bibr" rid="B25">Sivanesan’s (1987)</xref> synonymy of <italic><tp:taxon-name><tp:taxon-name-part taxon-name-part-type="genus" reg="Drechslera">Drechslera</tp:taxon-name-part> <tp:taxon-name-part taxon-name-part-type="species" reg="boeremae">boeremae</tp:taxon-name-part></tp:taxon-name></italic> with <italic><tp:taxon-name><tp:taxon-name-part taxon-name-part-type="genus" reg="Bipolaris">Bipolaris</tp:taxon-name-part> <tp:taxon-name-part taxon-name-part-type="species" reg="indica">indica</tp:taxon-name-part></tp:taxon-name></italic> was based on similar conidial morphology and is not supported by the phylogenetic analyses in this study.</p><p>
            <italic><tp:taxon-name><tp:taxon-name-part taxon-name-part-type="genus" reg="Curvularia">Curvularia</tp:taxon-name-part> <tp:taxon-name-part taxon-name-part-type="species" reg="boeremae">boeremae</tp:taxon-name-part></tp:taxon-name></italic> is only known from the type specimen on <italic><tp:taxon-name><tp:taxon-name-part taxon-name-part-type="genus" reg="Portulaca">P.</tp:taxon-name-part> <tp:taxon-name-part taxon-name-part-type="species" reg="oleraceae">oleraceae</tp:taxon-name-part></tp:taxon-name></italic> and has not been recorded in Australia. <italic><tp:taxon-name><tp:taxon-name-part taxon-name-part-type="genus" reg="Curvularia">Curvularia</tp:taxon-name-part> <tp:taxon-name-part taxon-name-part-type="species" reg="portulacae">portulacae</tp:taxon-name-part></tp:taxon-name></italic> is the only other species recorded on <italic><tp:taxon-name><tp:taxon-name-part taxon-name-part-type="genus" reg="Portulaca">P.</tp:taxon-name-part> <tp:taxon-name-part taxon-name-part-type="species" reg="oleraceae">oleraceae</tp:taxon-name-part></tp:taxon-name></italic> (<xref ref-type="bibr" rid="B6">Farr and Rossman 2018</xref>). <italic><tp:taxon-name><tp:taxon-name-part taxon-name-part-type="genus" reg="Curvularia">Curvularia</tp:taxon-name-part> <tp:taxon-name-part taxon-name-part-type="species" reg="boeremae">boeremae</tp:taxon-name-part></tp:taxon-name></italic> is morphologically distinct from <italic><tp:taxon-name><tp:taxon-name-part taxon-name-part-type="genus" reg="Curvularia">C.</tp:taxon-name-part> <tp:taxon-name-part taxon-name-part-type="species" reg="portulacae">portulacae</tp:taxon-name-part></tp:taxon-name></italic>, which has comparatively long, cylindrical conidia (average 110 × 13 µm, <xref ref-type="bibr" rid="B18">Rader 1948</xref>).</p></tp:treatment-sec><tp:treatment-sec><!--Section generated to contain objects referenced in tp:taxon-treatment.--><fig id="F2" position="float" orientation="portrait"><label>Figure 2.</label><caption><p>
                <italic><tp:taxon-name><tp:taxon-name-part taxon-name-part-type="genus" reg="Curvularia">Curvularia</tp:taxon-name-part> <tp:taxon-name-part taxon-name-part-type="species" reg="beasleyi">beasleyi</tp:taxon-name-part></tp:taxon-name></italic> (BRIP 10972): <bold>A</bold> colony on <abbrev xmlns:xlink="http://www.w3.org/1999/xlink" xlink:title="potato dextrose agar" id="ABBRID0EONDI" xlink:type="simple">PDA</abbrev> <bold>B–C</bold> conidiophores and conidia <bold>D</bold> conidia. <italic><tp:taxon-name><tp:taxon-name-part taxon-name-part-type="genus" reg="Curvularia">Curvularia</tp:taxon-name-part> <tp:taxon-name-part taxon-name-part-type="species" reg="beerburrumensis">beerburrumensis</tp:taxon-name-part></tp:taxon-name></italic> (BRIP 12942) <bold>E</bold> colony on <abbrev xmlns:xlink="http://www.w3.org/1999/xlink" xlink:title="potato dextrose agar" id="ABBRID0EDODI" xlink:type="simple">PDA</abbrev> <bold>F</bold> chlamydospores <bold>G</bold> conidiophore <bold>H–I</bold> conidia. <italic><tp:taxon-name><tp:taxon-name-part taxon-name-part-type="genus" reg="Curvularia">Curvularia</tp:taxon-name-part> <tp:taxon-name-part taxon-name-part-type="species" reg="boeremae">boeremae</tp:taxon-name-part></tp:taxon-name></italic> (IMI 164633) <bold>J</bold> colony on <abbrev xmlns:xlink="http://www.w3.org/1999/xlink" xlink:title="potato dextrose agar" id="ABBRID0E1ODI" xlink:type="simple">PDA</abbrev> <bold>K c</bold>onidiophores <bold>L</bold> conidia. <italic><tp:taxon-name><tp:taxon-name-part taxon-name-part-type="genus" reg="Curvularia">Curvularia</tp:taxon-name-part> <tp:taxon-name-part taxon-name-part-type="species" reg="coatesiae">coatesiae</tp:taxon-name-part></tp:taxon-name></italic> (BRIP 24261) <bold>M</bold> colony on <abbrev xmlns:xlink="http://www.w3.org/1999/xlink" xlink:title="potato dextrose agar" id="ABBRID0EPPDI" xlink:type="simple">PDA</abbrev> <bold>N</bold> conidiophores <bold>O</bold> conidia. Scale bars: 1 cm (<bold>A, E, J, M</bold>); all others – 10 µm.</p></caption><graphic xmlns:xlink="http://www.w3.org/1999/xlink" xlink:href="mycokeys-35-001-g002.jpg" position="float" orientation="portrait" xlink:type="simple" id="oo_210139.jpg"/></fig><fig id="F1" position="float" orientation="portrait"><label>Figure 1.</label><caption><p>Phylogenetic tree based on maximum likelihood analysis of the combined multilocus alignment. RAxML bootstrap values (bs) greater than 70% and Bayesian posterior probabilities (pp) greater than 0.7 are given at the nodes (bs/pp). Novel species names are highlighted in blue. Ex-type isolates are marked with a T. The outgroup is <italic><tp:taxon-name><tp:taxon-name-part taxon-name-part-type="genus" reg="Bipolaris">Bipolaris</tp:taxon-name-part> <tp:taxon-name-part taxon-name-part-type="species" reg="maydis">maydis</tp:taxon-name-part></tp:taxon-name></italic> ex-type strain CBS 136.29.</p></caption><graphic xmlns:xlink="http://www.w3.org/1999/xlink" xlink:href="mycokeys-35-001-g001.jpg" position="float" orientation="portrait" xlink:type="simple" id="oo_210138.jpg"/></fig></tp:treatment-sec><ref-list><ref id="B12"><mixed-citation xmlns:xlink="http://www.w3.org/1999/xlink" xlink:type="simple">
          <person-group><name name-style="western"><surname>Manamgoda</surname><given-names>DS</given-names></name><name name-style="western"><surname>Rossman</surname><given-names>AY</given-names></name><name name-style="western"><surname>Castlebury</surname><given-names>LA</given-names></name><name name-style="western"><surname>Crous</surname><given-names>PW</given-names></name><name name-style="western"><surname>Madrid</surname><given-names>H et al.</given-names></name></person-group> (<year>2014</year>) <article-title>The genus <italic><tp:taxon-name><tp:taxon-name-part taxon-name-part-type="genus">Bipolaris</tp:taxon-name-part></tp:taxon-name></italic>.</article-title> <source>Studies in Mycology</source> <volume>79</volume>: <fpage>221</fpage>–<lpage>288</lpage>. <ext-link xlink:type="simple" ext-link-type="doi" xlink:href="10.1016/j.simyco.2014.10.002">https://doi.org/10.1016/j.simyco.2014.10.002</ext-link></mixed-citation></ref><ref id="B25"><mixed-citation xmlns:xlink="http://www.w3.org/1999/xlink" xlink:type="simple">
          <person-group><name name-style="western"><surname>Sivanesan</surname><given-names>A</given-names></name></person-group> (<year>1987</year>) <article-title>Graminicolous species of <italic><tp:taxon-name><tp:taxon-name-part taxon-name-part-type="genus">Bipolaris</tp:taxon-name-part></tp:taxon-name></italic>, <italic><tp:taxon-name><tp:taxon-name-part taxon-name-part-type="genus">Curvularia</tp:taxon-name-part></tp:taxon-name></italic>, <italic><tp:taxon-name><tp:taxon-name-part taxon-name-part-type="genus">Drechslera</tp:taxon-name-part></tp:taxon-name></italic>, <italic><tp:taxon-name><tp:taxon-name-part taxon-name-part-type="genus">Exserohilum</tp:taxon-name-part></tp:taxon-name></italic> and their teleomorphs.</article-title> <source>Mycological Papers</source> <volume>158</volume>: <fpage>1</fpage>–<lpage>261</lpage></mixed-citation></ref><ref id="B6"><mixed-citation xmlns:xlink="http://www.w3.org/1999/xlink" xlink:type="simple">
          <person-group><name name-style="western"><surname>Farr</surname><given-names>DF</given-names></name><name name-style="western"><surname>Rossman</surname><given-names>AY</given-names></name></person-group> (<year>2018</year>) Fungal Databases, U.S. National Fungus Collections, ARS, USDA. <ext-link xlink:type="simple" ext-link-type="uri" xlink:href="https://nt.ars-grin.gov/fungaldatabases/">https://nt.ars-grin.gov/fungaldatabases/</ext-link> [Accessed 10 May 2018]</mixed-citation></ref><ref id="B18"><mixed-citation xmlns:xlink="http://www.w3.org/1999/xlink" xlink:type="simple">
          <person-group><name name-style="western"><surname>Rader</surname><given-names>WE</given-names></name></person-group> (<year>1948</year>) <article-title><italic><tp:taxon-name><tp:taxon-name-part taxon-name-part-type="genus">Helminthosporium</tp:taxon-name-part> <tp:taxon-name-part taxon-name-part-type="species">portulacae</tp:taxon-name-part></tp:taxon-name></italic>. A new pathogen of <italic><tp:taxon-name><tp:taxon-name-part taxon-name-part-type="genus">Portulaca</tp:taxon-name-part> <tp:taxon-name-part taxon-name-part-type="species">oleracea</tp:taxon-name-part></tp:taxon-name></italic>.</article-title> <source>Mycologia</source> <volume>40</volume>(<issue>3</issue>): <fpage>342</fpage>–<lpage>346</lpage>. <ext-link xlink:type="simple" ext-link-type="doi" xlink:href="10.2307/3755035">https://doi.org/10.2307/3755035</ext-link></mixed-citation></ref></ref-list></tp:taxon-treatment>
