# Supplementary material for: Cryptic species of Curvularia in the culture collection of the Queensland Plant Pathology Herbarium
Source: MycoKeys. 2018 Jun 15;(35):1–25. doi: 10.3897/mycokeys.35.25665 (PMC6015126; doi:10.3897/mycokeys.35.25665)
Supplement: XML Treatment for Curvularia coatesiae [file mycokeys.35.25665-treatment4.xml]

<!DOCTYPE tp:taxon-treatment
  PUBLIC "-//TaxonX//DTD Taxonomic Treatment Publishing DTD v0 20100105//EN" "tax-treatment-NSO.dtd">
<tp:taxon-treatment xmlns:tp="http://www.plazi.org/taxpub"><tp:treatment-meta><kwd-group><label>Taxon classification</label><kwd><named-content xmlns:xlink="http://www.w3.org/1999/xlink" content-type="kingdom">Fungi</named-content></kwd><kwd><named-content xmlns:xlink="http://www.w3.org/1999/xlink" content-type="order">Pleosporales</named-content></kwd><kwd><named-content xmlns:xlink="http://www.w3.org/1999/xlink" content-type="family">Pleosporaceae</named-content></kwd></kwd-group><mixed-citation publication-type="journal"><person-group><name><surname>Tan</surname><given-names>Yu Pei</given-names></name><name><surname>Crous</surname><given-names>Pedro W.</given-names></name><name><surname>Shivas</surname><given-names>Roger G.</given-names></name></person-group><article-title>Cryptic species of <italic><tp:taxon-name><tp:taxon-name-part taxon-name-part-type="genus" reg="Curvularia">Curvularia</tp:taxon-name-part></tp:taxon-name></italic> in the culture collection of the Queensland Plant Pathology Herbarium</article-title><source>MycoKeys</source><day>15</day><month>6</month><year>2018</year><volume>2018</volume><issue>35</issue><fpage>1</fpage><lpage>25</lpage><pub-id pub-id-type="doi">10.3897/mycokeys.35.25665</pub-id></mixed-citation></tp:treatment-meta><tp:nomenclature><tp:taxon-name>
            <tp:taxon-name-part taxon-name-part-type="genus" reg="Curvularia">Curvularia</tp:taxon-name-part>
            <tp:taxon-name-part taxon-name-part-type="species" reg="coatesiae">coatesiae</tp:taxon-name-part>
            <object-id xmlns:xlink="http://www.w3.org/1999/xlink" content-type="mycobank" xlink:type="simple">825452</object-id>
          </tp:taxon-name><tp:taxon-authority>Y.P. Tan &amp; R.G. Shivas</tp:taxon-authority><tp:taxon-status xmlns:xlink="http://www.w3.org/1999/xlink" xlink:type="simple">sp. nov.</tp:taxon-status><xref ref-type="fig" rid="F2">Fig. 2M–O</xref></tp:nomenclature><tp:treatment-sec sec-type="material" id="SECID0EN2AK"><title>Type.</title><p>Australia, Queensland, Eudlo, from rotted fruit of <italic><tp:taxon-name><tp:taxon-name-part taxon-name-part-type="genus" reg="Litchi">Litchi</tp:taxon-name-part> <tp:taxon-name-part taxon-name-part-type="species" reg="chinensis">chinensis</tp:taxon-name-part></tp:taxon-name></italic>, 28 Jan. 1992, <italic>L.M. Coates</italic> (holotype BRIP 24261, includes ex-type culture).</p></tp:treatment-sec><tp:treatment-sec sec-type="description" id="SECID0EA3AK"><title>Description.</title><p>
            <italic><tp:taxon-name><tp:taxon-name-part taxon-name-part-type="genus" reg="Colonies">Colonies</tp:taxon-name-part></tp:taxon-name></italic> on <abbrev xmlns:xlink="http://www.w3.org/1999/xlink" xlink:title="potato dextrose agar" id="ABBRID0EN3AK" xlink:type="simple">PDA</abbrev> 6–7 cm diam. after 7 d at 25 °C, surface funiculose, floccose, olivaceous black at the centre, olivaceous to grey olivaceous towards the edge, margin fimbriate. <italic><tp:taxon-name><tp:taxon-name-part taxon-name-part-type="genus" reg="Hyphae">Hyphae</tp:taxon-name-part></tp:taxon-name></italic> subhyaline, smooth to asperulate, septate, up to 3 µm in width. <italic><tp:taxon-name><tp:taxon-name-part taxon-name-part-type="genus" reg="Conidiophores">Conidiophores</tp:taxon-name-part></tp:taxon-name></italic> erect, flexuous, geniculate in the top half, uniformly brown, sometimes pale towards apex, septate, up to 190 µm long, 4 µm wide; basal cell sometimes swollen, up to 8 µm diam. <italic><tp:taxon-name><tp:taxon-name-part taxon-name-part-type="genus" reg="Conidiogenous">Conidiogenous</tp:taxon-name-part> <tp:taxon-name-part taxon-name-part-type="species" reg="cells">cells</tp:taxon-name-part></tp:taxon-name></italic> integrated, terminal or intercalary, with sympodial proliferation, pale brown, mono- or polytretic, with darkened nodes. <italic><tp:taxon-name><tp:taxon-name-part taxon-name-part-type="genus" reg="Conidia">Conidia</tp:taxon-name-part></tp:taxon-name></italic> ellipsoidal to obovoid, asymmetrical, sometimes the third cell from base is unequally enlarged, intermediate cells dark brown and usually verruculose, end cells paler and less ornamented than central cells, (20–) 23–26 (–30) × (7–) 8–9 (–10) µm, 3-distoseptate; hila protuberant, thickened and darkened, 1–2 µm wide.</p></tp:treatment-sec><tp:treatment-sec sec-type="etymology" id="SECID0ER4AK"><title>Etymology.</title><p>Named after Dr Lindel (Lindy) M. Coates, an Australian plant pathologist in recognition of her contributions to the study of post-harvest fruit pathology.</p></tp:treatment-sec><tp:treatment-sec sec-type="material" id="SECID0EW4AK"><title>Additional material examined.</title><p>Australia, New South Wales, Alstonville, isolated from the air in a mango orchard, 11 Mar. 1991, <italic>G.I. Johnson</italic>, BRIP 24170 (includes culture).</p></tp:treatment-sec><tp:treatment-sec sec-type="notes" id="SECID0E54AK"><title>Notes.</title><p>
            <italic><tp:taxon-name><tp:taxon-name-part taxon-name-part-type="genus" reg="Curvularia">Curvularia</tp:taxon-name-part> <tp:taxon-name-part taxon-name-part-type="species" reg="coatesiae">coatesiae</tp:taxon-name-part></tp:taxon-name></italic> is morphologically similar and phylogenetically related to a reference culture of <italic><tp:taxon-name><tp:taxon-name-part taxon-name-part-type="genus" reg="Curvularia">C.</tp:taxon-name-part> <tp:taxon-name-part taxon-name-part-type="species" reg="borreriae">borreriae</tp:taxon-name-part></tp:taxon-name></italic> and the ex-type culture of <italic><tp:taxon-name><tp:taxon-name-part taxon-name-part-type="genus" reg="Curvularia">C.</tp:taxon-name-part> <tp:taxon-name-part taxon-name-part-type="species" reg="pallescens">pallescens</tp:taxon-name-part></tp:taxon-name></italic> (Fig. <xref ref-type="fig" rid="F1">1</xref>). <italic><tp:taxon-name><tp:taxon-name-part taxon-name-part-type="genus" reg="Curvularia">Curvularia</tp:taxon-name-part> <tp:taxon-name-part taxon-name-part-type="species" reg="coatesiae">coatesiae</tp:taxon-name-part></tp:taxon-name></italic> differs from the ex-type culture of <italic><tp:taxon-name><tp:taxon-name-part taxon-name-part-type="genus" reg="Curvularia">C.</tp:taxon-name-part> <tp:taxon-name-part taxon-name-part-type="species" reg="pallescens">pallescens</tp:taxon-name-part></tp:taxon-name></italic> in three loci: ITS position 439 (T); <italic>gapdh</italic> positions 219 (C), 287 (C); <italic>tef1α</italic> positions 43 (C), 257 (C), 259 (C). Although <italic><tp:taxon-name><tp:taxon-name-part taxon-name-part-type="genus" reg="Curvularia">C.</tp:taxon-name-part> <tp:taxon-name-part taxon-name-part-type="species" reg="borreriae">borreriae</tp:taxon-name-part></tp:taxon-name></italic> and <italic><tp:taxon-name><tp:taxon-name-part taxon-name-part-type="genus" reg="Curvularia">C.</tp:taxon-name-part> <tp:taxon-name-part taxon-name-part-type="species" reg="pallescens">pallescens</tp:taxon-name-part></tp:taxon-name></italic> have been recorded in Australia, these have not been verified by molecular phylogenetic analyses and there have been no additional records beyond the 1980s (<xref ref-type="bibr" rid="B25">Sivanesan 1987</xref>, <xref ref-type="bibr" rid="B23">Shivas 1989</xref>). Other species recorded from <italic><tp:taxon-name><tp:taxon-name-part taxon-name-part-type="genus" reg="Litchi">L.</tp:taxon-name-part> <tp:taxon-name-part taxon-name-part-type="species" reg="chinensis">chinensis</tp:taxon-name-part></tp:taxon-name></italic> are <italic><tp:taxon-name><tp:taxon-name-part taxon-name-part-type="genus" reg="Curvularia">C.</tp:taxon-name-part> <tp:taxon-name-part taxon-name-part-type="species" reg="geniculata">geniculata</tp:taxon-name-part></tp:taxon-name></italic>, <italic><tp:taxon-name><tp:taxon-name-part taxon-name-part-type="genus" reg="Curvularia">C.</tp:taxon-name-part> <tp:taxon-name-part taxon-name-part-type="species" reg="hawaiiensis">hawaiiensis</tp:taxon-name-part></tp:taxon-name></italic>, <italic><tp:taxon-name><tp:taxon-name-part taxon-name-part-type="genus" reg="Curvularia">C.</tp:taxon-name-part> <tp:taxon-name-part taxon-name-part-type="species" reg="lunata">lunata</tp:taxon-name-part></tp:taxon-name></italic> and <italic><tp:taxon-name><tp:taxon-name-part taxon-name-part-type="genus" reg="Curvularia">C.</tp:taxon-name-part> <tp:taxon-name-part taxon-name-part-type="species" reg="pallescens">pallescens</tp:taxon-name-part></tp:taxon-name></italic> (<xref ref-type="bibr" rid="B4">DAF Biological Collections 2018</xref>, <xref ref-type="bibr" rid="B9">Herbarium Catalogue 2018</xref>), although not all the reports have been verified by molecular phylogenetic analyses.</p></tp:treatment-sec><tp:treatment-sec><!--Section generated to contain objects referenced in tp:taxon-treatment.--><fig id="F2" position="float" orientation="portrait"><label>Figure 2.</label><caption><p>
                <italic><tp:taxon-name><tp:taxon-name-part taxon-name-part-type="genus" reg="Curvularia">Curvularia</tp:taxon-name-part> <tp:taxon-name-part taxon-name-part-type="species" reg="beasleyi">beasleyi</tp:taxon-name-part></tp:taxon-name></italic> (BRIP 10972): <bold>A</bold> colony on <abbrev xmlns:xlink="http://www.w3.org/1999/xlink" xlink:title="potato dextrose agar" id="ABBRID0EONDI" xlink:type="simple">PDA</abbrev> <bold>B–C</bold> conidiophores and conidia <bold>D</bold> conidia. <italic><tp:taxon-name><tp:taxon-name-part taxon-name-part-type="genus" reg="Curvularia">Curvularia</tp:taxon-name-part> <tp:taxon-name-part taxon-name-part-type="species" reg="beerburrumensis">beerburrumensis</tp:taxon-name-part></tp:taxon-name></italic> (BRIP 12942) <bold>E</bold> colony on <abbrev xmlns:xlink="http://www.w3.org/1999/xlink" xlink:title="potato dextrose agar" id="ABBRID0EDODI" xlink:type="simple">PDA</abbrev> <bold>F</bold> chlamydospores <bold>G</bold> conidiophore <bold>H–I</bold> conidia. <italic><tp:taxon-name><tp:taxon-name-part taxon-name-part-type="genus" reg="Curvularia">Curvularia</tp:taxon-name-part> <tp:taxon-name-part taxon-name-part-type="species" reg="boeremae">boeremae</tp:taxon-name-part></tp:taxon-name></italic> (IMI 164633) <bold>J</bold> colony on <abbrev xmlns:xlink="http://www.w3.org/1999/xlink" xlink:title="potato dextrose agar" id="ABBRID0E1ODI" xlink:type="simple">PDA</abbrev> <bold>K c</bold>onidiophores <bold>L</bold> conidia. <italic><tp:taxon-name><tp:taxon-name-part taxon-name-part-type="genus" reg="Curvularia">Curvularia</tp:taxon-name-part> <tp:taxon-name-part taxon-name-part-type="species" reg="coatesiae">coatesiae</tp:taxon-name-part></tp:taxon-name></italic> (BRIP 24261) <bold>M</bold> colony on <abbrev xmlns:xlink="http://www.w3.org/1999/xlink" xlink:title="potato dextrose agar" id="ABBRID0EPPDI" xlink:type="simple">PDA</abbrev> <bold>N</bold> conidiophores <bold>O</bold> conidia. Scale bars: 1 cm (<bold>A, E, J, M</bold>); all others – 10 µm.</p></caption><graphic xmlns:xlink="http://www.w3.org/1999/xlink" xlink:href="mycokeys-35-001-g002.jpg" position="float" orientation="portrait" xlink:type="simple" id="oo_210139.jpg"/></fig><fig id="F1" position="float" orientation="portrait"><label>Figure 1.</label><caption><p>Phylogenetic tree based on maximum likelihood analysis of the combined multilocus alignment. RAxML bootstrap values (bs) greater than 70% and Bayesian posterior probabilities (pp) greater than 0.7 are given at the nodes (bs/pp). Novel species names are highlighted in blue. Ex-type isolates are marked with a T. The outgroup is <italic><tp:taxon-name><tp:taxon-name-part taxon-name-part-type="genus" reg="Bipolaris">Bipolaris</tp:taxon-name-part> <tp:taxon-name-part taxon-name-part-type="species" reg="maydis">maydis</tp:taxon-name-part></tp:taxon-name></italic> ex-type strain CBS 136.29.</p></caption><graphic xmlns:xlink="http://www.w3.org/1999/xlink" xlink:href="mycokeys-35-001-g001.jpg" position="float" orientation="portrait" xlink:type="simple" id="oo_210138.jpg"/></fig></tp:treatment-sec><ref-list><ref id="B25"><mixed-citation xmlns:xlink="http://www.w3.org/1999/xlink" xlink:type="simple">
          <person-group><name name-style="western"><surname>Sivanesan</surname><given-names>A</given-names></name></person-group> (<year>1987</year>) <article-title>Graminicolous species of <italic><tp:taxon-name><tp:taxon-name-part taxon-name-part-type="genus">Bipolaris</tp:taxon-name-part></tp:taxon-name></italic>, <italic><tp:taxon-name><tp:taxon-name-part taxon-name-part-type="genus">Curvularia</tp:taxon-name-part></tp:taxon-name></italic>, <italic><tp:taxon-name><tp:taxon-name-part taxon-name-part-type="genus">Drechslera</tp:taxon-name-part></tp:taxon-name></italic>, <italic><tp:taxon-name><tp:taxon-name-part taxon-name-part-type="genus">Exserohilum</tp:taxon-name-part></tp:taxon-name></italic> and their teleomorphs.</article-title> <source>Mycological Papers</source> <volume>158</volume>: <fpage>1</fpage>–<lpage>261</lpage></mixed-citation></ref><ref id="B23"><mixed-citation xmlns:xlink="http://www.w3.org/1999/xlink" xlink:type="simple">
          <person-group><name name-style="western"><surname>Shivas</surname><given-names>RG</given-names></name></person-group> (<year>1989</year>) <article-title>Fungal and bacterial diseases of plants in Western Australia.</article-title> <source>Journal of the Royal Society of Western Australia</source> <volume>72</volume>: <fpage>1</fpage>–<lpage>62</lpage>.</mixed-citation></ref><ref id="B4"><mixed-citation xmlns:xlink="http://www.w3.org/1999/xlink" xlink:type="simple">
          <institution xlink:type="simple">DAF Biological Collections</institution> (<year>2018</year>) Plant Pathology Herbarium &amp; Insect Collection. Brisbane, Queensland. <ext-link xlink:type="simple" ext-link-type="uri" xlink:href="http://collections.daff.qld.gov.au">http://collections.daff.qld.gov.au</ext-link> [Accessed 10 May 2018]</mixed-citation></ref><ref id="B9"><mixed-citation xmlns:xlink="http://www.w3.org/1999/xlink" xlink:type="simple">
          <institution xlink:type="simple">Herbarium Catalogue</institution> (<year>2018</year>) Herbarium Catalogue. Royal Botanic Gardens, Kew. <ext-link xlink:type="simple" ext-link-type="uri" xlink:href="http://www.herbimi.info/herbimi/home.htm">http://www.herbimi.info/herbimi/home.htm</ext-link> [Accessed 10 May 2018]</mixed-citation></ref></ref-list></tp:taxon-treatment>
