# Supplementary material for: Cryptic species of Curvularia in the culture collection of the Queensland Plant Pathology Herbarium
Source: MycoKeys. 2018 Jun 15;(35):1–25. doi: 10.3897/mycokeys.35.25665 (PMC6015126; doi:10.3897/mycokeys.35.25665)
Supplement: XML Treatment for Curvularia mebaldsii [file mycokeys.35.25665-treatment9.xml]

<!DOCTYPE tp:taxon-treatment
  PUBLIC "-//TaxonX//DTD Taxonomic Treatment Publishing DTD v0 20100105//EN" "tax-treatment-NSO.dtd">
<tp:taxon-treatment xmlns:tp="http://www.plazi.org/taxpub"><tp:treatment-meta><kwd-group><label>Taxon classification</label><kwd><named-content xmlns:xlink="http://www.w3.org/1999/xlink" content-type="kingdom">Fungi</named-content></kwd><kwd><named-content xmlns:xlink="http://www.w3.org/1999/xlink" content-type="order">Pleosporales</named-content></kwd><kwd><named-content xmlns:xlink="http://www.w3.org/1999/xlink" content-type="family">Pleosporaceae</named-content></kwd></kwd-group><mixed-citation publication-type="journal"><person-group><name><surname>Tan</surname><given-names>Yu Pei</given-names></name><name><surname>Crous</surname><given-names>Pedro W.</given-names></name><name><surname>Shivas</surname><given-names>Roger G.</given-names></name></person-group><article-title>Cryptic species of <italic><tp:taxon-name><tp:taxon-name-part taxon-name-part-type="genus" reg="Curvularia">Curvularia</tp:taxon-name-part></tp:taxon-name></italic> in the culture collection of the Queensland Plant Pathology Herbarium</article-title><source>MycoKeys</source><day>15</day><month>6</month><year>2018</year><volume>2018</volume><issue>35</issue><fpage>1</fpage><lpage>25</lpage><pub-id pub-id-type="doi">10.3897/mycokeys.35.25665</pub-id></mixed-citation></tp:treatment-meta><tp:nomenclature><tp:taxon-name>
            <tp:taxon-name-part taxon-name-part-type="genus" reg="Curvularia">Curvularia</tp:taxon-name-part>
            <tp:taxon-name-part taxon-name-part-type="species" reg="mebaldsii">mebaldsii</tp:taxon-name-part>
            <object-id xmlns:xlink="http://www.w3.org/1999/xlink" content-type="mycobank" xlink:type="simple">825457</object-id>
          </tp:taxon-name><tp:taxon-authority>Y.P. Tan &amp; R.G. Shivas</tp:taxon-authority><tp:taxon-status xmlns:xlink="http://www.w3.org/1999/xlink" xlink:type="simple">sp. nov.</tp:taxon-status><xref ref-type="fig" rid="F4">Fig. 4A–C</xref></tp:nomenclature><tp:treatment-sec sec-type="material" id="SECID0E4OCK"><title>Type.</title><p>Australia, Victoria, Hopetoun, from <italic><tp:taxon-name><tp:taxon-name-part taxon-name-part-type="genus" reg="Cynodon">Cynodon</tp:taxon-name-part> <tp:taxon-name-part taxon-name-part-type="species" reg="transvaalensis">transvaalensis</tp:taxon-name-part></tp:taxon-name></italic>, Apr. 1979, <italic>M. Mebalds</italic> (holotype BRIP 12900, includes ex-type culture).</p></tp:treatment-sec><tp:treatment-sec sec-type="description" id="SECID0EQPCK"><title>Description.</title><p>
            <italic><tp:taxon-name><tp:taxon-name-part taxon-name-part-type="genus" reg="Colonies">Colonies</tp:taxon-name-part></tp:taxon-name></italic> on <abbrev xmlns:xlink="http://www.w3.org/1999/xlink" xlink:title="potato dextrose agar" id="ABBRID0E4PCK" xlink:type="simple">PDA</abbrev> approx. 5 cm diam. after 7 d at 25 °C, surface funiculose, margin fimbriate, olivaceous black with white patches, velutinous with some aerial mycelium. <italic><tp:taxon-name><tp:taxon-name-part taxon-name-part-type="genus" reg="Hyphae">Hyphae</tp:taxon-name-part></tp:taxon-name></italic> hyaline to subhyaline, smooth to asperulate, septate, 3–4 µm wide. <italic><tp:taxon-name><tp:taxon-name-part taxon-name-part-type="genus" reg="Conidiophores">Conidiophores</tp:taxon-name-part></tp:taxon-name></italic> erect, straight to flexuous, sometimes slightly geniculate towards apex, branched, uniformly brown, paler at apex, smooth to asperulate, septate, up to 180 µm long, 4–5 µm wide. <italic><tp:taxon-name><tp:taxon-name-part taxon-name-part-type="genus" reg="Conidiogenous">Conidiogenous</tp:taxon-name-part> <tp:taxon-name-part taxon-name-part-type="species" reg="cells">cells</tp:taxon-name-part></tp:taxon-name></italic> integrated, terminal or intercalary, with sympodial proliferation, subhyaline to pale brown, smooth, mono- or polytretic, with darkened scars. <italic><tp:taxon-name><tp:taxon-name-part taxon-name-part-type="genus" reg="Conidia">Conidia</tp:taxon-name-part></tp:taxon-name></italic> ellipsoidal to obovoid, sometimes straight to slightly curved, rounded at the apex, (22–) 25–28 (–30) × (7–) 8–9 (–10) µm, pale brown to brown, 3-distoseptate, hila protuberant, thickened and darkened, 1–2 µm wide.</p><fig id="F4" position="float" orientation="portrait"><label>Figure 4.</label><caption><p>
                <italic><tp:taxon-name><tp:taxon-name-part taxon-name-part-type="genus" reg="Curvularia">Curvularia</tp:taxon-name-part> <tp:taxon-name-part taxon-name-part-type="species" reg="mebaldsii">mebaldsii</tp:taxon-name-part></tp:taxon-name></italic> (BRIP 12900): <bold>A</bold> colony on <abbrev xmlns:xlink="http://www.w3.org/1999/xlink" xlink:title="potato dextrose agar" id="ABBRID0EWRCK" xlink:type="simple">PDA</abbrev> <bold>B</bold> conidiophores and conidium <bold>C</bold> conidia. <italic><tp:taxon-name><tp:taxon-name-part taxon-name-part-type="genus" reg="Curvularia">Curvularia</tp:taxon-name-part> <tp:taxon-name-part taxon-name-part-type="species" reg="petersonii">petersonii</tp:taxon-name-part></tp:taxon-name></italic> (BRIP 14642) <bold>D</bold> colony on <abbrev xmlns:xlink="http://www.w3.org/1999/xlink" xlink:title="potato dextrose agar" id="ABBRID0ELSCK" xlink:type="simple">PDA</abbrev> <bold>E–F</bold> conidiophores and conidium <bold>G</bold> conidia. <italic><tp:taxon-name><tp:taxon-name-part taxon-name-part-type="genus" reg="Curvularia">Curvularia</tp:taxon-name-part> <tp:taxon-name-part taxon-name-part-type="species" reg="platzii">platzii</tp:taxon-name-part></tp:taxon-name></italic> (BRIP 27703b) <bold>H</bold> colony on <abbrev xmlns:xlink="http://www.w3.org/1999/xlink" xlink:title="potato dextrose agar" id="ABBRID0EATCK" xlink:type="simple">PDA</abbrev> <bold>I</bold> conidiophores <bold>J–K</bold> conidia. Scale bars: 1 cm (<bold>A, D, H</bold>); all others – 10 µm.</p></caption><graphic xmlns:xlink="http://www.w3.org/1999/xlink" xlink:href="mycokeys-35-001-g004.jpg" position="float" orientation="portrait" xlink:type="simple" id="oo_210141.jpg"/></fig></tp:treatment-sec><tp:treatment-sec sec-type="etymology" id="SECID0EPTCK"><title>Etymology.</title><p>Named after the collector, Martin Mebalds, in recognition of his contributions to Australian plant pathology and biosecurity.</p></tp:treatment-sec><tp:treatment-sec sec-type="material" id="SECID0EUTCK"><title>Additional material examined.</title><p>Australia, New South Wales, Tweed Heads, from necrotic leaf on <tp:taxon-name><tp:taxon-name-part taxon-name-part-type="genus" reg="Cynodon">Cynodon</tp:taxon-name-part> <tp:taxon-name-part taxon-name-part-type="species" reg="dactylon">dactylon</tp:taxon-name-part> <tp:taxon-name-part taxon-name-part-type="hybrid-sign">×</tp:taxon-name-part> <tp:taxon-name-part taxon-name-part-type="species" reg="transvaalensis">transvaalensis</tp:taxon-name-part></tp:taxon-name>, 10 Jun. 1983, <italic>G. Thomas</italic>, BRIP 13983 (includes culture).</p></tp:treatment-sec><tp:treatment-sec sec-type="notes" id="SECID0ENUCK"><title>Notes.</title><p>The multilocus phylogenetic analyses showed that <italic><tp:taxon-name><tp:taxon-name-part taxon-name-part-type="genus" reg="Curvularia">C.</tp:taxon-name-part> <tp:taxon-name-part taxon-name-part-type="species" reg="mebaldsii">mebaldsii</tp:taxon-name-part></tp:taxon-name></italic> was sister to <italic><tp:taxon-name><tp:taxon-name-part taxon-name-part-type="genus" reg="Curvularia">C.</tp:taxon-name-part> <tp:taxon-name-part taxon-name-part-type="species" reg="tsudae">tsudae</tp:taxon-name-part></tp:taxon-name></italic>, although separated by a considerable genetic distance (Fig. <xref ref-type="fig" rid="F1">1</xref>). <italic><tp:taxon-name><tp:taxon-name-part taxon-name-part-type="genus" reg="Curvularia">Curvularia</tp:taxon-name-part> <tp:taxon-name-part taxon-name-part-type="species" reg="mebaldsii">mebaldsii</tp:taxon-name-part></tp:taxon-name></italic> is distinguished from the ex-type culture of <italic><tp:taxon-name><tp:taxon-name-part taxon-name-part-type="genus" reg="Curvularia">C.</tp:taxon-name-part> <tp:taxon-name-part taxon-name-part-type="species" reg="tsudae">tsudae</tp:taxon-name-part></tp:taxon-name></italic> in three loci (98% in ITS, 97% in <italic>gapdh</italic> and 99% in <italic>tef1α</italic>). Morphologically, <italic><tp:taxon-name><tp:taxon-name-part taxon-name-part-type="genus" reg="Curvularia">C.</tp:taxon-name-part> <tp:taxon-name-part taxon-name-part-type="species" reg="mebaldsii">mebaldsii</tp:taxon-name-part></tp:taxon-name></italic> cannot be reliably separated from <italic><tp:taxon-name><tp:taxon-name-part taxon-name-part-type="genus" reg="Curvularia">C.</tp:taxon-name-part> <tp:taxon-name-part taxon-name-part-type="species" reg="tsudae">tsudae</tp:taxon-name-part></tp:taxon-name></italic>.</p><p>
            <italic><tp:taxon-name><tp:taxon-name-part taxon-name-part-type="genus" reg="Curvularia">Curvularia</tp:taxon-name-part> <tp:taxon-name-part taxon-name-part-type="species" reg="mebaldsii">mebaldsii</tp:taxon-name-part></tp:taxon-name></italic> is known from two specimens on <italic><tp:taxon-name><tp:taxon-name-part taxon-name-part-type="genus" reg="Cynodon">Cynodon</tp:taxon-name-part></tp:taxon-name></italic> spp. Several <italic><tp:taxon-name><tp:taxon-name-part taxon-name-part-type="genus" reg="Curvularia">Curvularia</tp:taxon-name-part></tp:taxon-name></italic> species have been associated with <italic><tp:taxon-name><tp:taxon-name-part taxon-name-part-type="genus" reg="Cynodon">Cynodon</tp:taxon-name-part></tp:taxon-name></italic>, including <italic><tp:taxon-name><tp:taxon-name-part taxon-name-part-type="genus" reg="Curvularia">C.</tp:taxon-name-part> <tp:taxon-name-part taxon-name-part-type="species" reg="aeria">aeria</tp:taxon-name-part></tp:taxon-name></italic>, <italic><tp:taxon-name><tp:taxon-name-part taxon-name-part-type="genus" reg="Curvularia">C.</tp:taxon-name-part> <tp:taxon-name-part taxon-name-part-type="species" reg="australiensis">australiensis</tp:taxon-name-part></tp:taxon-name></italic>, <italic><tp:taxon-name><tp:taxon-name-part taxon-name-part-type="genus" reg="Curvularia">C.</tp:taxon-name-part> <tp:taxon-name-part taxon-name-part-type="species" reg="brachyspora">brachyspora</tp:taxon-name-part></tp:taxon-name></italic>, <italic><tp:taxon-name><tp:taxon-name-part taxon-name-part-type="genus" reg="Curvularia">C.</tp:taxon-name-part> <tp:taxon-name-part taxon-name-part-type="species" reg="clavata">clavata</tp:taxon-name-part></tp:taxon-name></italic>, <italic><tp:taxon-name><tp:taxon-name-part taxon-name-part-type="genus" reg="Curvularia">C.</tp:taxon-name-part> <tp:taxon-name-part taxon-name-part-type="species" reg="fallax">fallax</tp:taxon-name-part></tp:taxon-name></italic>, <italic><tp:taxon-name><tp:taxon-name-part taxon-name-part-type="genus" reg="Curvularia">C.</tp:taxon-name-part> <tp:taxon-name-part taxon-name-part-type="species" reg="geniculata">geniculata</tp:taxon-name-part></tp:taxon-name></italic>, <italic><tp:taxon-name><tp:taxon-name-part taxon-name-part-type="genus" reg="Curvularia">C.</tp:taxon-name-part> <tp:taxon-name-part taxon-name-part-type="species" reg="hawaiiensis">hawaiiensis</tp:taxon-name-part></tp:taxon-name></italic>, <italic><tp:taxon-name><tp:taxon-name-part taxon-name-part-type="genus" reg="Curvularia">C.</tp:taxon-name-part> <tp:taxon-name-part taxon-name-part-type="species" reg="inaequalis">inaequalis</tp:taxon-name-part></tp:taxon-name></italic>, <italic><tp:taxon-name><tp:taxon-name-part taxon-name-part-type="genus" reg="Curvularia">C.</tp:taxon-name-part> <tp:taxon-name-part taxon-name-part-type="species" reg="lunata">lunata</tp:taxon-name-part></tp:taxon-name></italic>, <italic><tp:taxon-name><tp:taxon-name-part taxon-name-part-type="genus" reg="Curvularia">C.</tp:taxon-name-part> <tp:taxon-name-part taxon-name-part-type="species" reg="pallescens">pallescens</tp:taxon-name-part></tp:taxon-name></italic>, <italic><tp:taxon-name><tp:taxon-name-part taxon-name-part-type="genus" reg="Curvularia">C.</tp:taxon-name-part> <tp:taxon-name-part taxon-name-part-type="species" reg="ramosa">ramosa</tp:taxon-name-part></tp:taxon-name></italic>, <italic><tp:taxon-name><tp:taxon-name-part taxon-name-part-type="genus" reg="Curvularia">C.</tp:taxon-name-part> <tp:taxon-name-part taxon-name-part-type="species" reg="senegalensis">senegalensis</tp:taxon-name-part></tp:taxon-name></italic>, <italic><tp:taxon-name><tp:taxon-name-part taxon-name-part-type="genus" reg="Curvularia">C.</tp:taxon-name-part> <tp:taxon-name-part taxon-name-part-type="species" reg="spicata">spicata</tp:taxon-name-part></tp:taxon-name></italic>, <italic><tp:taxon-name><tp:taxon-name-part taxon-name-part-type="genus" reg="Curvularia">C.</tp:taxon-name-part> <tp:taxon-name-part taxon-name-part-type="species" reg="spicifera">spicifera</tp:taxon-name-part></tp:taxon-name></italic> and <italic><tp:taxon-name><tp:taxon-name-part taxon-name-part-type="genus" reg="Curvularia">C.</tp:taxon-name-part> <tp:taxon-name-part taxon-name-part-type="species" reg="verruculosa">verruculosa</tp:taxon-name-part></tp:taxon-name></italic> (<xref ref-type="bibr" rid="B4">DAF Biological Collections 2018</xref>, <xref ref-type="bibr" rid="B6">Farr and Rossman 2018</xref>, <xref ref-type="bibr" rid="B9">Herbarium Catalogue 2018</xref>), although these records have not been verified by phylogenetic analyses.</p></tp:treatment-sec><tp:treatment-sec><!--Section generated to contain objects referenced in tp:taxon-treatment.--><fig id="F1" position="float" orientation="portrait"><label>Figure 1.</label><caption><p>Phylogenetic tree based on maximum likelihood analysis of the combined multilocus alignment. RAxML bootstrap values (bs) greater than 70% and Bayesian posterior probabilities (pp) greater than 0.7 are given at the nodes (bs/pp). Novel species names are highlighted in blue. Ex-type isolates are marked with a T. The outgroup is <italic><tp:taxon-name><tp:taxon-name-part taxon-name-part-type="genus" reg="Bipolaris">Bipolaris</tp:taxon-name-part> <tp:taxon-name-part taxon-name-part-type="species" reg="maydis">maydis</tp:taxon-name-part></tp:taxon-name></italic> ex-type strain CBS 136.29.</p></caption><graphic xmlns:xlink="http://www.w3.org/1999/xlink" xlink:href="mycokeys-35-001-g001.jpg" position="float" orientation="portrait" xlink:type="simple" id="oo_210138.jpg"/></fig></tp:treatment-sec><ref-list><ref id="B4"><mixed-citation xmlns:xlink="http://www.w3.org/1999/xlink" xlink:type="simple">
          <institution xlink:type="simple">DAF Biological Collections</institution> (<year>2018</year>) Plant Pathology Herbarium &amp; Insect Collection. Brisbane, Queensland. <ext-link xlink:type="simple" ext-link-type="uri" xlink:href="http://collections.daff.qld.gov.au">http://collections.daff.qld.gov.au</ext-link> [Accessed 10 May 2018]</mixed-citation></ref><ref id="B6"><mixed-citation xmlns:xlink="http://www.w3.org/1999/xlink" xlink:type="simple">
          <person-group><name name-style="western"><surname>Farr</surname><given-names>DF</given-names></name><name name-style="western"><surname>Rossman</surname><given-names>AY</given-names></name></person-group> (<year>2018</year>) Fungal Databases, U.S. National Fungus Collections, ARS, USDA. <ext-link xlink:type="simple" ext-link-type="uri" xlink:href="https://nt.ars-grin.gov/fungaldatabases/">https://nt.ars-grin.gov/fungaldatabases/</ext-link> [Accessed 10 May 2018]</mixed-citation></ref><ref id="B9"><mixed-citation xmlns:xlink="http://www.w3.org/1999/xlink" xlink:type="simple">
          <institution xlink:type="simple">Herbarium Catalogue</institution> (<year>2018</year>) Herbarium Catalogue. Royal Botanic Gardens, Kew. <ext-link xlink:type="simple" ext-link-type="uri" xlink:href="http://www.herbimi.info/herbimi/home.htm">http://www.herbimi.info/herbimi/home.htm</ext-link> [Accessed 10 May 2018]</mixed-citation></ref></ref-list></tp:taxon-treatment>
