# Supplementary material for: Cryptic species of Curvularia in the culture collection of the Queensland Plant Pathology Herbarium
Source: MycoKeys. 2018 Jun 15;(35):1–25. doi: 10.3897/mycokeys.35.25665 (PMC6015126; doi:10.3897/mycokeys.35.25665)
Supplement: XML Treatment for Curvularia reesii [file mycokeys.35.25665-treatment12.xml]

<!DOCTYPE tp:taxon-treatment
  PUBLIC "-//TaxonX//DTD Taxonomic Treatment Publishing DTD v0 20100105//EN" "tax-treatment-NSO.dtd">
<tp:taxon-treatment xmlns:tp="http://www.plazi.org/taxpub"><tp:treatment-meta><kwd-group><label>Taxon classification</label><kwd><named-content xmlns:xlink="http://www.w3.org/1999/xlink" content-type="kingdom">Fungi</named-content></kwd><kwd><named-content xmlns:xlink="http://www.w3.org/1999/xlink" content-type="order">Pleosporales</named-content></kwd><kwd><named-content xmlns:xlink="http://www.w3.org/1999/xlink" content-type="family">Pleosporaceae</named-content></kwd></kwd-group><mixed-citation publication-type="journal"><person-group><name><surname>Tan</surname><given-names>Yu Pei</given-names></name><name><surname>Crous</surname><given-names>Pedro W.</given-names></name><name><surname>Shivas</surname><given-names>Roger G.</given-names></name></person-group><article-title>Cryptic species of <italic><tp:taxon-name><tp:taxon-name-part taxon-name-part-type="genus" reg="Curvularia">Curvularia</tp:taxon-name-part></tp:taxon-name></italic> in the culture collection of the Queensland Plant Pathology Herbarium</article-title><source>MycoKeys</source><day>15</day><month>6</month><year>2018</year><volume>2018</volume><issue>35</issue><fpage>1</fpage><lpage>25</lpage><pub-id pub-id-type="doi">10.3897/mycokeys.35.25665</pub-id></mixed-citation></tp:treatment-meta><tp:nomenclature><tp:taxon-name>
            <tp:taxon-name-part taxon-name-part-type="genus" reg="Curvularia">Curvularia</tp:taxon-name-part>
            <tp:taxon-name-part taxon-name-part-type="species" reg="reesii">reesii</tp:taxon-name-part>
            <object-id xmlns:xlink="http://www.w3.org/1999/xlink" content-type="mycobank" xlink:type="simple">825460</object-id>
          </tp:taxon-name><tp:taxon-authority>Y.P. Tan &amp; R.G. Shivas</tp:taxon-authority><tp:taxon-status xmlns:xlink="http://www.w3.org/1999/xlink" xlink:type="simple">sp. nov.</tp:taxon-status><xref ref-type="fig" rid="F5">Fig. 5A–C</xref></tp:nomenclature><tp:treatment-sec sec-type="material" id="SECID0ESXDK"><title>Type.</title><p>Australia, Queensland, Brisbane, isolated from air, 22 Jun. 1963, <italic>R.G. Rees</italic> (holotype BRIP 4358, includes ex-type culture).</p></tp:treatment-sec><tp:treatment-sec sec-type="description" id="SECID0E1XDK"><title>Description.</title><p>
            <italic><tp:taxon-name><tp:taxon-name-part taxon-name-part-type="genus" reg="Colonies">Colonies</tp:taxon-name-part></tp:taxon-name></italic> on <abbrev xmlns:xlink="http://www.w3.org/1999/xlink" xlink:title="potato dextrose agar" id="ABBRID0EHYDK" xlink:type="simple">PDA</abbrev> approx. 6−7 cm diam. after 7 d at 25 °C, surface funiculose, greenish-grey, velutinous with some aerial mycelium, margin fimbriate. <italic><tp:taxon-name><tp:taxon-name-part taxon-name-part-type="genus" reg="Hyphae">Hyphae</tp:taxon-name-part></tp:taxon-name></italic> hyaline, branched, septate, 3−4 µm in width. <italic><tp:taxon-name><tp:taxon-name-part taxon-name-part-type="genus" reg="Conidiophores">Conidiophores</tp:taxon-name-part></tp:taxon-name></italic> erect, straight to flexuous, slightly geniculate towards apex, pale brown to brown, sometimes paler towards the apex, septate, up to 200 µm long, 4−5 µm wide. <italic><tp:taxon-name><tp:taxon-name-part taxon-name-part-type="genus" reg="Conidiogenous">Conidiogenous</tp:taxon-name-part> <tp:taxon-name-part taxon-name-part-type="species" reg="cells">cells</tp:taxon-name-part></tp:taxon-name></italic> integrated, terminal or intercalary, with sympodial proliferation, pale brown to brown, smooth, mono- or polytretic, with darkened scars. <italic><tp:taxon-name><tp:taxon-name-part taxon-name-part-type="genus" reg="Conidia">Conidia</tp:taxon-name-part></tp:taxon-name></italic> ellipsoidal to obclavate, straight, third cell from pore swollen, brown, end cells paler, smooth, (28–) 31–35 (–39) × (10–) 12–13 (–14) µm, mostly 3 septate; hila inconspicuous, sometimes darkened.</p><fig id="F5" position="float" orientation="portrait"><label>Figure 5.</label><caption><p>
                <italic><tp:taxon-name><tp:taxon-name-part taxon-name-part-type="genus" reg="Curvularia">Curvularia</tp:taxon-name-part> <tp:taxon-name-part taxon-name-part-type="species" reg="reesii">reesii</tp:taxon-name-part></tp:taxon-name></italic> (BRIP 4358): <bold>A</bold> colony on <abbrev xmlns:xlink="http://www.w3.org/1999/xlink" xlink:title="potato dextrose agar" id="ABBRID0EA1DK" xlink:type="simple">PDA</abbrev> <bold>B</bold> conidiophore <bold>C</bold> conidia. <italic><tp:taxon-name><tp:taxon-name-part taxon-name-part-type="genus" reg="Curvularia">Curvularia</tp:taxon-name-part> <tp:taxon-name-part taxon-name-part-type="species" reg="sporobolicola">sporobolicola</tp:taxon-name-part></tp:taxon-name></italic> (BRIP 23040b) <bold>D</bold> colony on <abbrev xmlns:xlink="http://www.w3.org/1999/xlink" xlink:title="potato dextrose agar" id="ABBRID0EV1DK" xlink:type="simple">PDA</abbrev> <bold>E</bold> conidiophores <bold>F</bold> conidia. <italic><tp:taxon-name><tp:taxon-name-part taxon-name-part-type="genus" reg="Curvularia">Curvularia</tp:taxon-name-part> <tp:taxon-name-part taxon-name-part-type="species" reg="warraberensis">warraberensis</tp:taxon-name-part></tp:taxon-name></italic> (BRIP 14817) <bold>G</bold> colony on <abbrev xmlns:xlink="http://www.w3.org/1999/xlink" xlink:title="potato dextrose agar" id="ABBRID0EK2DK" xlink:type="simple">PDA</abbrev> <bold>H</bold> conidiophore <bold>I</bold> conidia. Scale bars: 1 cm (<bold>A, D, G</bold>); all others – 10 µm.</p></caption><graphic xmlns:xlink="http://www.w3.org/1999/xlink" xlink:href="mycokeys-35-001-g005.jpg" position="float" orientation="portrait" xlink:type="simple" id="oo_210142.jpg"/></fig></tp:treatment-sec><tp:treatment-sec sec-type="etymology" id="SECID0EZ2DK"><title>Etymology.</title><p>Named after Dr Robert (Bob) G. Rees, an Australian plant pathologist, in recognition of his extensive contributions to cereal pathology.</p></tp:treatment-sec><tp:treatment-sec sec-type="notes" id="SECID0E52DK"><title>Notes.</title><p>The multilocus phylogenetic analyses indicated <italic><tp:taxon-name><tp:taxon-name-part taxon-name-part-type="genus" reg="Curvularia">C.</tp:taxon-name-part> <tp:taxon-name-part taxon-name-part-type="species" reg="reesii">reesii</tp:taxon-name-part></tp:taxon-name></italic> was sister to <italic><tp:taxon-name><tp:taxon-name-part taxon-name-part-type="genus" reg="Curvularia">C.</tp:taxon-name-part> <tp:taxon-name-part taxon-name-part-type="species" reg="oryzae">oryzae</tp:taxon-name-part></tp:taxon-name></italic> and <italic><tp:taxon-name><tp:taxon-name-part taxon-name-part-type="genus" reg="Curvularia">C.</tp:taxon-name-part> <tp:taxon-name-part taxon-name-part-type="species" reg="tuberculata">tuberculata</tp:taxon-name-part></tp:taxon-name></italic>. <italic><tp:taxon-name><tp:taxon-name-part taxon-name-part-type="genus" reg="Curvularia">Curvularia</tp:taxon-name-part> <tp:taxon-name-part taxon-name-part-type="species" reg="reesii">reesii</tp:taxon-name-part></tp:taxon-name></italic> is distinguished in two loci from the ex-type cultures of <italic><tp:taxon-name><tp:taxon-name-part taxon-name-part-type="genus" reg="Curvularia">C.</tp:taxon-name-part> <tp:taxon-name-part taxon-name-part-type="species" reg="oryzae">oryzae</tp:taxon-name-part></tp:taxon-name></italic> (98% in <italic>gapdh</italic> and 99% in <italic>tef1α</italic>) and <italic><tp:taxon-name><tp:taxon-name-part taxon-name-part-type="genus" reg="Curvularia">C.</tp:taxon-name-part> <tp:taxon-name-part taxon-name-part-type="species" reg="tuberculata">tuberculata</tp:taxon-name-part></tp:taxon-name></italic> (96% in <italic>gapdh</italic> and 99% in <italic>tef1α</italic>). Morphologically, <italic><tp:taxon-name><tp:taxon-name-part taxon-name-part-type="genus" reg="Curvularia">C.</tp:taxon-name-part> <tp:taxon-name-part taxon-name-part-type="species" reg="reesii">reesii</tp:taxon-name-part></tp:taxon-name></italic> has conidia similar in size to <italic><tp:taxon-name><tp:taxon-name-part taxon-name-part-type="genus" reg="Curvularia">C.</tp:taxon-name-part> <tp:taxon-name-part taxon-name-part-type="species" reg="oryzae">oryzae</tp:taxon-name-part></tp:taxon-name></italic> (24–40 × 12–22 µm, <xref ref-type="bibr" rid="B25">Sivanesan 1987</xref>) and <italic><tp:taxon-name><tp:taxon-name-part taxon-name-part-type="genus" reg="Curvularia">C.</tp:taxon-name-part> <tp:taxon-name-part taxon-name-part-type="species" reg="tuberculata">tuberculata</tp:taxon-name-part></tp:taxon-name></italic> (23–52 × 13–20 µm, <xref ref-type="bibr" rid="B25">Sivanesan 1987</xref>). The isolate of <italic><tp:taxon-name><tp:taxon-name-part taxon-name-part-type="genus" reg="Curvularia">C.</tp:taxon-name-part> <tp:taxon-name-part taxon-name-part-type="species" reg="reesii">reesii</tp:taxon-name-part></tp:taxon-name></italic> examined in this study had become sterile.</p></tp:treatment-sec><ref-list><ref id="B25"><mixed-citation xmlns:xlink="http://www.w3.org/1999/xlink" xlink:type="simple">
          <person-group><name name-style="western"><surname>Sivanesan</surname><given-names>A</given-names></name></person-group> (<year>1987</year>) <article-title>Graminicolous species of <italic><tp:taxon-name><tp:taxon-name-part taxon-name-part-type="genus">Bipolaris</tp:taxon-name-part></tp:taxon-name></italic>, <italic><tp:taxon-name><tp:taxon-name-part taxon-name-part-type="genus">Curvularia</tp:taxon-name-part></tp:taxon-name></italic>, <italic><tp:taxon-name><tp:taxon-name-part taxon-name-part-type="genus">Drechslera</tp:taxon-name-part></tp:taxon-name></italic>, <italic><tp:taxon-name><tp:taxon-name-part taxon-name-part-type="genus">Exserohilum</tp:taxon-name-part></tp:taxon-name></italic> and their teleomorphs.</article-title> <source>Mycological Papers</source> <volume>158</volume>: <fpage>1</fpage>–<lpage>261</lpage></mixed-citation></ref></ref-list></tp:taxon-treatment>
