# Supplementary material for: Cryptic species of Curvularia in the culture collection of the Queensland Plant Pathology Herbarium
Source: MycoKeys. 2018 Jun 15;(35):1–25. doi: 10.3897/mycokeys.35.25665 (PMC6015126; doi:10.3897/mycokeys.35.25665)
Supplement: XML Treatment for Curvularia sporobolicola [file mycokeys.35.25665-treatment13.xml]

<!DOCTYPE tp:taxon-treatment
  PUBLIC "-//TaxonX//DTD Taxonomic Treatment Publishing DTD v0 20100105//EN" "tax-treatment-NSO.dtd">
<tp:taxon-treatment xmlns:tp="http://www.plazi.org/taxpub"><tp:treatment-meta><kwd-group><label>Taxon classification</label><kwd><named-content xmlns:xlink="http://www.w3.org/1999/xlink" content-type="kingdom">Fungi</named-content></kwd><kwd><named-content xmlns:xlink="http://www.w3.org/1999/xlink" content-type="order">Pleosporales</named-content></kwd><kwd><named-content xmlns:xlink="http://www.w3.org/1999/xlink" content-type="family">Pleosporaceae</named-content></kwd></kwd-group><mixed-citation publication-type="journal"><person-group><name><surname>Tan</surname><given-names>Yu Pei</given-names></name><name><surname>Crous</surname><given-names>Pedro W.</given-names></name><name><surname>Shivas</surname><given-names>Roger G.</given-names></name></person-group><article-title>Cryptic species of <italic><tp:taxon-name><tp:taxon-name-part taxon-name-part-type="genus" reg="Curvularia">Curvularia</tp:taxon-name-part></tp:taxon-name></italic> in the culture collection of the Queensland Plant Pathology Herbarium</article-title><source>MycoKeys</source><day>15</day><month>6</month><year>2018</year><volume>2018</volume><issue>35</issue><fpage>1</fpage><lpage>25</lpage><pub-id pub-id-type="doi">10.3897/mycokeys.35.25665</pub-id></mixed-citation></tp:treatment-meta><tp:nomenclature><tp:taxon-name>
            <tp:taxon-name-part taxon-name-part-type="genus" reg="Curvularia">Curvularia</tp:taxon-name-part>
            <tp:taxon-name-part taxon-name-part-type="species" reg="sporobolicola">sporobolicola</tp:taxon-name-part>
            <object-id xmlns:xlink="http://www.w3.org/1999/xlink" content-type="mycobank" xlink:type="simple">825461</object-id>
          </tp:taxon-name><tp:taxon-authority>Y.P. Tan &amp; R.G. Shivas</tp:taxon-authority><tp:taxon-status xmlns:xlink="http://www.w3.org/1999/xlink" xlink:type="simple">sp. nov.</tp:taxon-status><xref ref-type="fig" rid="F5">Fig. 5C–E</xref></tp:nomenclature><tp:treatment-sec sec-type="material" id="SECID0EPBEK"><title>Type.</title><p>Australia, Queensland, Musselbrook Reserve, leaf of <italic><tp:taxon-name><tp:taxon-name-part taxon-name-part-type="genus" reg="Sporobolus">Sporobolus</tp:taxon-name-part> <tp:taxon-name-part taxon-name-part-type="species" reg="australasicus">australasicus</tp:taxon-name-part></tp:taxon-name></italic>, 2 May 1995, <italic>J.L. Alcorn</italic> (holotype BRIP 23040b, includes ex-type culture).</p></tp:treatment-sec><tp:treatment-sec sec-type="description" id="SECID0ECCEK"><title>Description.</title><p>
            <italic><tp:taxon-name><tp:taxon-name-part taxon-name-part-type="genus" reg="Colonies">Colonies</tp:taxon-name-part></tp:taxon-name></italic> on <abbrev xmlns:xlink="http://www.w3.org/1999/xlink" xlink:title="potato dextrose agar" id="ABBRID0EPCEK" xlink:type="simple">PDA</abbrev> approx. 6 cm diam. after 7 d at 25 °C, surface funiculose, margin fimbriate, olivaceous black, velutinous. <italic><tp:taxon-name><tp:taxon-name-part taxon-name-part-type="genus" reg="Hyphae">Hyphae</tp:taxon-name-part></tp:taxon-name></italic> subhyaline, smooth, branched, septate, 3 µm wide. <italic><tp:taxon-name><tp:taxon-name-part taxon-name-part-type="genus" reg="Conidiophores">Conidiophores</tp:taxon-name-part></tp:taxon-name></italic> erect, straight to flexuous, geniculate, pale yellowish-brown, septate, up to 55 µm long, 4−5 µm wide, basal cell swollen, 6−10 µm diam. <italic><tp:taxon-name><tp:taxon-name-part taxon-name-part-type="genus" reg="Conidiogenous">Conidiogenous</tp:taxon-name-part> <tp:taxon-name-part taxon-name-part-type="species" reg="cells">cells</tp:taxon-name-part></tp:taxon-name></italic> cylindrical, slightly flared at the apex, integrated, sympodial, pale brown, smooth, with darkened and thickened scars. <italic><tp:taxon-name><tp:taxon-name-part taxon-name-part-type="genus" reg="Conidia">Conidia</tp:taxon-name-part></tp:taxon-name></italic> hemi-ellipsoidal, curved, 4-distoseptate with a faint narrow median septum, (34–) 37–41 (–45) × (14–) 17–20 (–23) µm, brown to dark brown, end cells rounded and paler, hila non-protuberant, sometimes darkened.</p></tp:treatment-sec><tp:treatment-sec sec-type="etymology" id="SECID0ETDEK"><title>Etymology.</title><p>Named after <italic><tp:taxon-name><tp:taxon-name-part taxon-name-part-type="genus" reg="Sporobolus">Sporobolus</tp:taxon-name-part></tp:taxon-name></italic>, the grass genus from which it was isolated.</p></tp:treatment-sec><tp:treatment-sec sec-type="notes" id="SECID0EAEEK"><title>Notes.</title><p>Based on multilocus phylogenetic analyses, <italic><tp:taxon-name><tp:taxon-name-part taxon-name-part-type="genus" reg="Curvularia">C.</tp:taxon-name-part> <tp:taxon-name-part taxon-name-part-type="species" reg="sporobolicola">sporobolicola</tp:taxon-name-part></tp:taxon-name></italic> clustered sister to <italic><tp:taxon-name><tp:taxon-name-part taxon-name-part-type="genus" reg="Curvularia">C.</tp:taxon-name-part> <tp:taxon-name-part taxon-name-part-type="species" reg="papendorfii">papendorfii</tp:taxon-name-part></tp:taxon-name></italic>, which are both sister to <italic><tp:taxon-name><tp:taxon-name-part taxon-name-part-type="genus" reg="Curvularia">C.</tp:taxon-name-part> <tp:taxon-name-part taxon-name-part-type="species" reg="eragrosticola">eragrosticola</tp:taxon-name-part></tp:taxon-name></italic> (Fig. <xref ref-type="fig" rid="F1">1</xref>). <italic><tp:taxon-name><tp:taxon-name-part taxon-name-part-type="genus" reg="Curvularia">Curvularia</tp:taxon-name-part> <tp:taxon-name-part taxon-name-part-type="species" reg="sporobolicola">sporobolicola</tp:taxon-name-part></tp:taxon-name></italic> is distinguished in three loci from the ex-type cultures of <italic><tp:taxon-name><tp:taxon-name-part taxon-name-part-type="genus" reg="Curvularia">C.</tp:taxon-name-part> <tp:taxon-name-part taxon-name-part-type="species" reg="papendorfii">papendorfii</tp:taxon-name-part></tp:taxon-name></italic> (99% in ITS, 96% in <italic>gapdh</italic> and 98% in <italic>tef1α</italic>) and <italic><tp:taxon-name><tp:taxon-name-part taxon-name-part-type="genus" reg="Curvularia">C.</tp:taxon-name-part> <tp:taxon-name-part taxon-name-part-type="species" reg="eragrosticola">eragrosticola</tp:taxon-name-part></tp:taxon-name></italic> (98% in ITS, 92% in <italic>gapdh</italic> and 98% in <italic>tef1α</italic>). These three species are similar in having dark brown, hemi-ellipsoidal, curved, conidia, which makes identification by morphology difficult. The conidia of <italic><tp:taxon-name><tp:taxon-name-part taxon-name-part-type="genus" reg="Curvularia">C.</tp:taxon-name-part> <tp:taxon-name-part taxon-name-part-type="species" reg="sporobolicola">sporobolicola</tp:taxon-name-part></tp:taxon-name></italic> tend to be wider than those of C. <italic><tp:taxon-name><tp:taxon-name-part taxon-name-part-type="genus" reg="Curvularia"/><tp:taxon-name-part taxon-name-part-type="species" reg="eragrosticola">eragrosticola</tp:taxon-name-part></tp:taxon-name></italic> (25–35 × 9–19 µm, this study) and <italic><tp:taxon-name><tp:taxon-name-part taxon-name-part-type="genus" reg="Curvularia">C.</tp:taxon-name-part> <tp:taxon-name-part taxon-name-part-type="species" reg="papendorfii">papendorfii</tp:taxon-name-part></tp:taxon-name></italic> (30–50 × 9–19 µm, <xref ref-type="bibr" rid="B25">Sivanesan 1987</xref>).</p><p>
            <italic><tp:taxon-name><tp:taxon-name-part taxon-name-part-type="genus" reg="Curvularia">Curvularia</tp:taxon-name-part> <tp:taxon-name-part taxon-name-part-type="species" reg="sporobolicola">sporobolicola</tp:taxon-name-part></tp:taxon-name></italic> is only known from the type specimen on <italic><tp:taxon-name><tp:taxon-name-part taxon-name-part-type="genus" reg="Sporobolus">S.</tp:taxon-name-part> <tp:taxon-name-part taxon-name-part-type="species" reg="australasicus">australasicus</tp:taxon-name-part></tp:taxon-name></italic>, which is a native Australian grass with a broad distribution in the tropics and subtropics (<xref ref-type="bibr" rid="B24">Simon and Alfonso 2011</xref>). Other <italic><tp:taxon-name><tp:taxon-name-part taxon-name-part-type="genus" reg="Curvularia">Curvularia</tp:taxon-name-part></tp:taxon-name></italic> species associated with <italic><tp:taxon-name><tp:taxon-name-part taxon-name-part-type="genus" reg="Sporobolus">Sporobolus</tp:taxon-name-part></tp:taxon-name></italic> include <italic><tp:taxon-name><tp:taxon-name-part taxon-name-part-type="genus" reg="Curvularia">C.</tp:taxon-name-part> <tp:taxon-name-part taxon-name-part-type="species" reg="australis">australis</tp:taxon-name-part></tp:taxon-name></italic>, <italic><tp:taxon-name><tp:taxon-name-part taxon-name-part-type="genus" reg="Curvularia">C.</tp:taxon-name-part> <tp:taxon-name-part taxon-name-part-type="species" reg="crustacea">crustacea</tp:taxon-name-part></tp:taxon-name></italic>, <italic><tp:taxon-name><tp:taxon-name-part taxon-name-part-type="genus" reg="Curvularia">C.</tp:taxon-name-part> <tp:taxon-name-part taxon-name-part-type="species" reg="eragrostidis">eragrostidis</tp:taxon-name-part></tp:taxon-name></italic>, <italic><tp:taxon-name><tp:taxon-name-part taxon-name-part-type="genus" reg="Curvularia">C.</tp:taxon-name-part> <tp:taxon-name-part taxon-name-part-type="species" reg="geniculata">geniculata</tp:taxon-name-part></tp:taxon-name></italic>, <italic><tp:taxon-name><tp:taxon-name-part taxon-name-part-type="genus" reg="Curvularia">C.</tp:taxon-name-part> <tp:taxon-name-part taxon-name-part-type="species" reg="lunata">lunata</tp:taxon-name-part></tp:taxon-name></italic>, <italic><tp:taxon-name><tp:taxon-name-part taxon-name-part-type="genus" reg="Curvularia">C.</tp:taxon-name-part> <tp:taxon-name-part taxon-name-part-type="species" reg="ovariicola">ovariicola</tp:taxon-name-part></tp:taxon-name></italic>, <italic><tp:taxon-name><tp:taxon-name-part taxon-name-part-type="genus" reg="Curvularia">C.</tp:taxon-name-part> <tp:taxon-name-part taxon-name-part-type="species" reg="pallescens">pallescens</tp:taxon-name-part></tp:taxon-name></italic>, <italic><tp:taxon-name><tp:taxon-name-part taxon-name-part-type="genus" reg="Curvularia">C.</tp:taxon-name-part> <tp:taxon-name-part taxon-name-part-type="species" reg="ravenelii">ravenelii</tp:taxon-name-part></tp:taxon-name></italic> and <italic><tp:taxon-name><tp:taxon-name-part taxon-name-part-type="genus" reg="Curvularia">C.</tp:taxon-name-part> <tp:taxon-name-part taxon-name-part-type="species" reg="ryleyi">ryleyi</tp:taxon-name-part></tp:taxon-name></italic> (<xref ref-type="bibr" rid="B25">Sivanesan 1987</xref>, <xref ref-type="bibr" rid="B6">Farr and Rossman 2018</xref>), although this is the first <italic><tp:taxon-name><tp:taxon-name-part taxon-name-part-type="genus" reg="Curvularia">Curvularia</tp:taxon-name-part></tp:taxon-name></italic> species associated with <italic><tp:taxon-name><tp:taxon-name-part taxon-name-part-type="genus" reg="Sporobolus">S.</tp:taxon-name-part> <tp:taxon-name-part taxon-name-part-type="species" reg="australasicus">australasicus</tp:taxon-name-part></tp:taxon-name></italic>.</p></tp:treatment-sec><tp:treatment-sec><!--Section generated to contain objects referenced in tp:taxon-treatment.--><fig id="F5" position="float" orientation="portrait"><label>Figure 5.</label><caption><p>
                <italic><tp:taxon-name><tp:taxon-name-part taxon-name-part-type="genus" reg="Curvularia">Curvularia</tp:taxon-name-part> <tp:taxon-name-part taxon-name-part-type="species" reg="reesii">reesii</tp:taxon-name-part></tp:taxon-name></italic> (BRIP 4358): <bold>A</bold> colony on <abbrev xmlns:xlink="http://www.w3.org/1999/xlink" xlink:title="potato dextrose agar" id="ABBRID0EA1DK" xlink:type="simple">PDA</abbrev> <bold>B</bold> conidiophore <bold>C</bold> conidia. <italic><tp:taxon-name><tp:taxon-name-part taxon-name-part-type="genus" reg="Curvularia">Curvularia</tp:taxon-name-part> <tp:taxon-name-part taxon-name-part-type="species" reg="sporobolicola">sporobolicola</tp:taxon-name-part></tp:taxon-name></italic> (BRIP 23040b) <bold>D</bold> colony on <abbrev xmlns:xlink="http://www.w3.org/1999/xlink" xlink:title="potato dextrose agar" id="ABBRID0EV1DK" xlink:type="simple">PDA</abbrev> <bold>E</bold> conidiophores <bold>F</bold> conidia. <italic><tp:taxon-name><tp:taxon-name-part taxon-name-part-type="genus" reg="Curvularia">Curvularia</tp:taxon-name-part> <tp:taxon-name-part taxon-name-part-type="species" reg="warraberensis">warraberensis</tp:taxon-name-part></tp:taxon-name></italic> (BRIP 14817) <bold>G</bold> colony on <abbrev xmlns:xlink="http://www.w3.org/1999/xlink" xlink:title="potato dextrose agar" id="ABBRID0EK2DK" xlink:type="simple">PDA</abbrev> <bold>H</bold> conidiophore <bold>I</bold> conidia. Scale bars: 1 cm (<bold>A, D, G</bold>); all others – 10 µm.</p></caption><graphic xmlns:xlink="http://www.w3.org/1999/xlink" xlink:href="mycokeys-35-001-g005.jpg" position="float" orientation="portrait" xlink:type="simple" id="oo_210142.jpg"/></fig><fig id="F1" position="float" orientation="portrait"><label>Figure 1.</label><caption><p>Phylogenetic tree based on maximum likelihood analysis of the combined multilocus alignment. RAxML bootstrap values (bs) greater than 70% and Bayesian posterior probabilities (pp) greater than 0.7 are given at the nodes (bs/pp). Novel species names are highlighted in blue. Ex-type isolates are marked with a T. The outgroup is <italic><tp:taxon-name><tp:taxon-name-part taxon-name-part-type="genus" reg="Bipolaris">Bipolaris</tp:taxon-name-part> <tp:taxon-name-part taxon-name-part-type="species" reg="maydis">maydis</tp:taxon-name-part></tp:taxon-name></italic> ex-type strain CBS 136.29.</p></caption><graphic xmlns:xlink="http://www.w3.org/1999/xlink" xlink:href="mycokeys-35-001-g001.jpg" position="float" orientation="portrait" xlink:type="simple" id="oo_210138.jpg"/></fig></tp:treatment-sec><ref-list><ref id="B25"><mixed-citation xmlns:xlink="http://www.w3.org/1999/xlink" xlink:type="simple">
          <person-group><name name-style="western"><surname>Sivanesan</surname><given-names>A</given-names></name></person-group> (<year>1987</year>) <article-title>Graminicolous species of <italic><tp:taxon-name><tp:taxon-name-part taxon-name-part-type="genus">Bipolaris</tp:taxon-name-part></tp:taxon-name></italic>, <italic><tp:taxon-name><tp:taxon-name-part taxon-name-part-type="genus">Curvularia</tp:taxon-name-part></tp:taxon-name></italic>, <italic><tp:taxon-name><tp:taxon-name-part taxon-name-part-type="genus">Drechslera</tp:taxon-name-part></tp:taxon-name></italic>, <italic><tp:taxon-name><tp:taxon-name-part taxon-name-part-type="genus">Exserohilum</tp:taxon-name-part></tp:taxon-name></italic> and their teleomorphs.</article-title> <source>Mycological Papers</source> <volume>158</volume>: <fpage>1</fpage>–<lpage>261</lpage></mixed-citation></ref><ref id="B24"><mixed-citation xmlns:xlink="http://www.w3.org/1999/xlink" xlink:type="simple">
          <person-group><name name-style="western"><surname>Simon</surname><given-names>BK</given-names></name><name name-style="western"><surname>Alfonso</surname><given-names>Y</given-names></name></person-group> (<year>2011</year>) AusGrass 2. <ext-link xlink:type="simple" ext-link-type="uri" xlink:href="http://ausgrass2.myspecies.info/">http://ausgrass2.myspecies.info/</ext-link> [Accessed 10 May 2018]</mixed-citation></ref><ref id="B6"><mixed-citation xmlns:xlink="http://www.w3.org/1999/xlink" xlink:type="simple">
          <person-group><name name-style="western"><surname>Farr</surname><given-names>DF</given-names></name><name name-style="western"><surname>Rossman</surname><given-names>AY</given-names></name></person-group> (<year>2018</year>) Fungal Databases, U.S. National Fungus Collections, ARS, USDA. <ext-link xlink:type="simple" ext-link-type="uri" xlink:href="https://nt.ars-grin.gov/fungaldatabases/">https://nt.ars-grin.gov/fungaldatabases/</ext-link> [Accessed 10 May 2018]</mixed-citation></ref></ref-list></tp:taxon-treatment>
