# Supplementary material for: Cryptic species of Curvularia in the culture collection of the Queensland Plant Pathology Herbarium
Source: MycoKeys. 2018 Jun 15;(35):1–25. doi: 10.3897/mycokeys.35.25665 (PMC6015126; doi:10.3897/mycokeys.35.25665)
Supplement: XML Treatment for Curvularia warraberensis [file mycokeys.35.25665-treatment14.xml]

<!DOCTYPE tp:taxon-treatment
  PUBLIC "-//TaxonX//DTD Taxonomic Treatment Publishing DTD v0 20100105//EN" "tax-treatment-NSO.dtd">
<tp:taxon-treatment xmlns:tp="http://www.plazi.org/taxpub"><tp:treatment-meta><kwd-group><label>Taxon classification</label><kwd><named-content xmlns:xlink="http://www.w3.org/1999/xlink" content-type="kingdom">Fungi</named-content></kwd><kwd><named-content xmlns:xlink="http://www.w3.org/1999/xlink" content-type="order">Pleosporales</named-content></kwd><kwd><named-content xmlns:xlink="http://www.w3.org/1999/xlink" content-type="family">Pleosporaceae</named-content></kwd></kwd-group><mixed-citation publication-type="journal"><person-group><name><surname>Tan</surname><given-names>Yu Pei</given-names></name><name><surname>Crous</surname><given-names>Pedro W.</given-names></name><name><surname>Shivas</surname><given-names>Roger G.</given-names></name></person-group><article-title>Cryptic species of <italic><tp:taxon-name><tp:taxon-name-part taxon-name-part-type="genus" reg="Curvularia">Curvularia</tp:taxon-name-part></tp:taxon-name></italic> in the culture collection of the Queensland Plant Pathology Herbarium</article-title><source>MycoKeys</source><day>15</day><month>6</month><year>2018</year><volume>2018</volume><issue>35</issue><fpage>1</fpage><lpage>25</lpage><pub-id pub-id-type="doi">10.3897/mycokeys.35.25665</pub-id></mixed-citation></tp:treatment-meta><tp:nomenclature><tp:taxon-name>
            <tp:taxon-name-part taxon-name-part-type="genus" reg="Curvularia">Curvularia</tp:taxon-name-part>
            <tp:taxon-name-part taxon-name-part-type="species" reg="warraberensis">warraberensis</tp:taxon-name-part>
            <object-id xmlns:xlink="http://www.w3.org/1999/xlink" content-type="mycobank" xlink:type="simple">825462</object-id>
          </tp:taxon-name><tp:taxon-authority>Y.P. Tan &amp; R.G. Shivas</tp:taxon-authority><tp:taxon-status xmlns:xlink="http://www.w3.org/1999/xlink" xlink:type="simple">sp. nov.</tp:taxon-status><xref ref-type="fig" rid="F5">Fig. 5F–H</xref></tp:nomenclature><tp:treatment-sec sec-type="material" id="SECID0EMOEK"><title>Type.</title><p>Australia, Queensland, Torres Strait, Warraber Island, from leaf spot on <italic><tp:taxon-name><tp:taxon-name-part taxon-name-part-type="genus" reg="Dactyloctenium">Dactyloctenium</tp:taxon-name-part> <tp:taxon-name-part taxon-name-part-type="species" reg="aegyptium">aegyptium</tp:taxon-name-part></tp:taxon-name></italic>, 2 Jun. 1985, <italic>R.A. Peterson</italic> (holotype BRIP 14817, includes ex-type culture).</p></tp:treatment-sec><tp:treatment-sec sec-type="description" id="SECID0E6OEK"><title>Description.</title><p>
            <italic><tp:taxon-name><tp:taxon-name-part taxon-name-part-type="genus" reg="Colonies">Colonies</tp:taxon-name-part></tp:taxon-name></italic> on <abbrev xmlns:xlink="http://www.w3.org/1999/xlink" xlink:title="potato dextrose agar" id="ABBRID0EMPEK" xlink:type="simple">PDA</abbrev> 6–7 mm diam. after 7 d at 25 °C, surface funiculose, margin fimbriate, olivaceous green, velutinous with some aerial mycelium. <italic><tp:taxon-name><tp:taxon-name-part taxon-name-part-type="genus" reg="Hyphae">Hyphae</tp:taxon-name-part></tp:taxon-name></italic> subhyaline, smooth, septate, up to 3 µm wide. <italic><tp:taxon-name><tp:taxon-name-part taxon-name-part-type="genus" reg="Conidiophores">Conidiophores</tp:taxon-name-part></tp:taxon-name></italic> erect, flexuous, geniculate towards apex, uniformly pale brown to brown, septate, up to 360 µm long, 4–5 µm wide, basal cell sometimes swollen, 6–8 µm diam. <italic><tp:taxon-name><tp:taxon-name-part taxon-name-part-type="genus" reg="Conidiogenous">Conidiogenous</tp:taxon-name-part> <tp:taxon-name-part taxon-name-part-type="species" reg="cells">cells</tp:taxon-name-part></tp:taxon-name></italic> integrated, terminal or intercalary, with sympodial proliferation, pale brown to brown, smooth, mono- or polytretic, with darkened scars. <italic><tp:taxon-name><tp:taxon-name-part taxon-name-part-type="genus" reg="Conidia">Conidia</tp:taxon-name-part></tp:taxon-name></italic> ellipsoidal, curved, the third cell from base swollen, end cells paler, smooth, (20–) 23–26 (–28) × (8–) 9.5–11 µm, pale brown to brown, 3-distoseptate, hila conspicuous, sometimes slightly protuberant, thickened and darkened.</p></tp:treatment-sec><tp:treatment-sec sec-type="etymology" id="SECID0EQQEK"><title>Etymology.</title><p>Named after the locality, Warraber Island in the Torres Straits, where the specimen was collected.</p></tp:treatment-sec><tp:treatment-sec sec-type="notes" id="SECID0EVQEK"><title>Notes.</title><p>Multilocus phylogenetic analyses placed <italic><tp:taxon-name><tp:taxon-name-part taxon-name-part-type="genus" reg="Curvularia">C.</tp:taxon-name-part> <tp:taxon-name-part taxon-name-part-type="species" reg="warraberensis">warraberensis</tp:taxon-name-part></tp:taxon-name></italic> sister to <italic><tp:taxon-name><tp:taxon-name-part taxon-name-part-type="genus" reg="Curvularia">C.</tp:taxon-name-part> <tp:taxon-name-part taxon-name-part-type="species" reg="caricae-papayae">caricae-papayae</tp:taxon-name-part></tp:taxon-name></italic> and <italic><tp:taxon-name><tp:taxon-name-part taxon-name-part-type="genus" reg="Curvularia">C.</tp:taxon-name-part> <tp:taxon-name-part taxon-name-part-type="species" reg="prasadii">prasadii</tp:taxon-name-part></tp:taxon-name></italic> (Fig. <xref ref-type="fig" rid="F1">1</xref>). <italic><tp:taxon-name><tp:taxon-name-part taxon-name-part-type="genus" reg="Curvularia">Curvularia</tp:taxon-name-part> <tp:taxon-name-part taxon-name-part-type="species" reg="warraberensis">warraberensis</tp:taxon-name-part></tp:taxon-name></italic> differs from the ex-type culture of <italic><tp:taxon-name><tp:taxon-name-part taxon-name-part-type="genus" reg="Curvularia">C.</tp:taxon-name-part> <tp:taxon-name-part taxon-name-part-type="species" reg="caricae-papayae">caricae-papayae</tp:taxon-name-part></tp:taxon-name></italic> in <italic>gapdh</italic> positions 40 (C), 102 (C), 230 (A), 233 (C) and 321 (A) and from the ex-type culture of <italic><tp:taxon-name><tp:taxon-name-part taxon-name-part-type="genus" reg="Curvularia">C.</tp:taxon-name-part> <tp:taxon-name-part taxon-name-part-type="species" reg="prasadii">prasadii</tp:taxon-name-part></tp:taxon-name></italic> in two loci, <italic>gapdh</italic> positions 102 (C), 131 (C), 230 (A), 233 (C), 321 (A) and <italic>tef1α</italic> positions 214 (C), 337 (C), 542 (A), 543 (C), 685 (C). These three species belong to the <italic>lunata</italic>-clade sensu <xref ref-type="bibr" rid="B10">Madrid et al. (2014)</xref>, which also includes <italic><tp:taxon-name><tp:taxon-name-part taxon-name-part-type="genus" reg="Curvularia">C.</tp:taxon-name-part> <tp:taxon-name-part taxon-name-part-type="species" reg="aeria">aeria</tp:taxon-name-part></tp:taxon-name></italic>, <italic><tp:taxon-name><tp:taxon-name-part taxon-name-part-type="genus" reg="Curvularia">C.</tp:taxon-name-part> <tp:taxon-name-part taxon-name-part-type="species" reg="brachyspora">brachyspora</tp:taxon-name-part></tp:taxon-name></italic>, <italic><tp:taxon-name><tp:taxon-name-part taxon-name-part-type="genus" reg="Curvularia">C.</tp:taxon-name-part> <tp:taxon-name-part taxon-name-part-type="species" reg="chlamydospora">chlamydospora</tp:taxon-name-part></tp:taxon-name>, <tp:taxon-name><tp:taxon-name-part taxon-name-part-type="genus" reg="Curvularia">C.</tp:taxon-name-part> <tp:taxon-name-part taxon-name-part-type="species" reg="lunata">lunata</tp:taxon-name-part></tp:taxon-name></italic> and <italic><tp:taxon-name><tp:taxon-name-part taxon-name-part-type="genus" reg="Curvularia">C.</tp:taxon-name-part> <tp:taxon-name-part taxon-name-part-type="species" reg="pseudolunata">pseudolunata</tp:taxon-name-part></tp:taxon-name></italic>. All the species in the <italic>lunata</italic>-clade sensu <xref ref-type="bibr" rid="B10">Madrid et al. (2014)</xref> have 4-celled conidia in which the third cell from the base is often swollen (unequally sided and larger) and darker than the other cells. <italic><tp:taxon-name><tp:taxon-name-part taxon-name-part-type="genus" reg="Curvularia">Curvularia</tp:taxon-name-part> <tp:taxon-name-part taxon-name-part-type="species" reg="warraberensis">warraberensis</tp:taxon-name-part></tp:taxon-name></italic> has longer conidiophores than <italic><tp:taxon-name><tp:taxon-name-part taxon-name-part-type="genus" reg="Curvularia">C.</tp:taxon-name-part> <tp:taxon-name-part taxon-name-part-type="species" reg="caricae-papayae">caricae-papayae</tp:taxon-name-part></tp:taxon-name></italic> (up to 100 µm long, <xref ref-type="bibr" rid="B27">Srivastava and Bilgrami 1963</xref>) and longer conidia than <italic><tp:taxon-name><tp:taxon-name-part taxon-name-part-type="genus" reg="Curvularia">C.</tp:taxon-name-part> <tp:taxon-name-part taxon-name-part-type="species" reg="caricae-papayae">caricae-papayae</tp:taxon-name-part></tp:taxon-name></italic> (12.8–18.0 × 6–8 µm) and <italic><tp:taxon-name><tp:taxon-name-part taxon-name-part-type="genus" reg="Curvularia">C.</tp:taxon-name-part> <tp:taxon-name-part taxon-name-part-type="species" reg="prasadii">prasadii</tp:taxon-name-part></tp:taxon-name></italic> (12.8–18.0 × 6–8 µm, <xref ref-type="bibr" rid="B16">Mathur and Mathur 1959</xref>).</p><p>
            <italic><tp:taxon-name><tp:taxon-name-part taxon-name-part-type="genus" reg="Curvularia">Curvularia</tp:taxon-name-part> <tp:taxon-name-part taxon-name-part-type="species" reg="warraberensis">warraberensis</tp:taxon-name-part></tp:taxon-name></italic> is only known from the holotype. <italic><tp:taxon-name><tp:taxon-name-part taxon-name-part-type="genus" reg="Curvularia">Curvularia</tp:taxon-name-part></tp:taxon-name></italic> species associated with <italic><tp:taxon-name><tp:taxon-name-part taxon-name-part-type="genus" reg="Dactyloctenium">Dactyloctenium</tp:taxon-name-part></tp:taxon-name></italic> are listed in the notes for <italic><tp:taxon-name><tp:taxon-name-part taxon-name-part-type="genus" reg="Curvularia">C.</tp:taxon-name-part> <tp:taxon-name-part taxon-name-part-type="species" reg="petersonii">petersonii</tp:taxon-name-part></tp:taxon-name></italic>.</p></tp:treatment-sec><tp:treatment-sec><!--Section generated to contain objects referenced in tp:taxon-treatment.--><fig id="F5" position="float" orientation="portrait"><label>Figure 5.</label><caption><p>
                <italic><tp:taxon-name><tp:taxon-name-part taxon-name-part-type="genus" reg="Curvularia">Curvularia</tp:taxon-name-part> <tp:taxon-name-part taxon-name-part-type="species" reg="reesii">reesii</tp:taxon-name-part></tp:taxon-name></italic> (BRIP 4358): <bold>A</bold> colony on <abbrev xmlns:xlink="http://www.w3.org/1999/xlink" xlink:title="potato dextrose agar" id="ABBRID0EA1DK" xlink:type="simple">PDA</abbrev> <bold>B</bold> conidiophore <bold>C</bold> conidia. <italic><tp:taxon-name><tp:taxon-name-part taxon-name-part-type="genus" reg="Curvularia">Curvularia</tp:taxon-name-part> <tp:taxon-name-part taxon-name-part-type="species" reg="sporobolicola">sporobolicola</tp:taxon-name-part></tp:taxon-name></italic> (BRIP 23040b) <bold>D</bold> colony on <abbrev xmlns:xlink="http://www.w3.org/1999/xlink" xlink:title="potato dextrose agar" id="ABBRID0EV1DK" xlink:type="simple">PDA</abbrev> <bold>E</bold> conidiophores <bold>F</bold> conidia. <italic><tp:taxon-name><tp:taxon-name-part taxon-name-part-type="genus" reg="Curvularia">Curvularia</tp:taxon-name-part> <tp:taxon-name-part taxon-name-part-type="species" reg="warraberensis">warraberensis</tp:taxon-name-part></tp:taxon-name></italic> (BRIP 14817) <bold>G</bold> colony on <abbrev xmlns:xlink="http://www.w3.org/1999/xlink" xlink:title="potato dextrose agar" id="ABBRID0EK2DK" xlink:type="simple">PDA</abbrev> <bold>H</bold> conidiophore <bold>I</bold> conidia. Scale bars: 1 cm (<bold>A, D, G</bold>); all others – 10 µm.</p></caption><graphic xmlns:xlink="http://www.w3.org/1999/xlink" xlink:href="mycokeys-35-001-g005.jpg" position="float" orientation="portrait" xlink:type="simple" id="oo_210142.jpg"/></fig><fig id="F1" position="float" orientation="portrait"><label>Figure 1.</label><caption><p>Phylogenetic tree based on maximum likelihood analysis of the combined multilocus alignment. RAxML bootstrap values (bs) greater than 70% and Bayesian posterior probabilities (pp) greater than 0.7 are given at the nodes (bs/pp). Novel species names are highlighted in blue. Ex-type isolates are marked with a T. The outgroup is <italic><tp:taxon-name><tp:taxon-name-part taxon-name-part-type="genus" reg="Bipolaris">Bipolaris</tp:taxon-name-part> <tp:taxon-name-part taxon-name-part-type="species" reg="maydis">maydis</tp:taxon-name-part></tp:taxon-name></italic> ex-type strain CBS 136.29.</p></caption><graphic xmlns:xlink="http://www.w3.org/1999/xlink" xlink:href="mycokeys-35-001-g001.jpg" position="float" orientation="portrait" xlink:type="simple" id="oo_210138.jpg"/></fig></tp:treatment-sec><ref-list><ref id="B10"><mixed-citation xmlns:xlink="http://www.w3.org/1999/xlink" xlink:type="simple">
          <person-group><name name-style="western"><surname>Madrid</surname><given-names>H</given-names></name><name name-style="western"><surname>da Cunda</surname><given-names>KC</given-names></name><name name-style="western"><surname>Gené</surname><given-names>J</given-names></name><name name-style="western"><surname>Dijksterhuis</surname><given-names>J</given-names></name><name name-style="western"><surname>Cano</surname><given-names>J</given-names></name><name name-style="western"><surname>Sutton</surname><given-names>DA</given-names></name><name name-style="western"><surname>Guarro</surname><given-names>J</given-names></name><name name-style="western"><surname>Crous</surname><given-names>PW</given-names></name></person-group> (<year>2014</year>) <article-title>Novel <italic><tp:taxon-name><tp:taxon-name-part taxon-name-part-type="genus">Curvularia</tp:taxon-name-part></tp:taxon-name></italic> species from clinical specimens.</article-title> <source>Persoonia</source> <volume>33</volume>: <fpage>48</fpage>–<lpage>60</lpage>. <ext-link xlink:type="simple" ext-link-type="doi" xlink:href="10.3767/003158514X683538">https://doi.org/10.3767/003158514X683538</ext-link></mixed-citation></ref><ref id="B27"><mixed-citation xmlns:xlink="http://www.w3.org/1999/xlink" xlink:type="simple">
          <person-group><name name-style="western"><surname>Srivastava</surname><given-names>HP</given-names></name><name name-style="western"><surname>Bilgrami</surname><given-names>KS</given-names></name></person-group> (<year>1963</year>) <article-title>A new species of <italic><tp:taxon-name><tp:taxon-name-part taxon-name-part-type="genus">Curvularia</tp:taxon-name-part></tp:taxon-name></italic> on the leaves of <italic><tp:taxon-name><tp:taxon-name-part taxon-name-part-type="genus">Carica</tp:taxon-name-part> <tp:taxon-name-part taxon-name-part-type="species">papaya</tp:taxon-name-part></tp:taxon-name></italic> L.</article-title> <source>Current Science</source> <volume>32</volume>(<issue>12</issue>): <fpage>558</fpage>–<lpage>559</lpage>.</mixed-citation></ref><ref id="B16"><mixed-citation xmlns:xlink="http://www.w3.org/1999/xlink" xlink:type="simple">
          <person-group><name name-style="western"><surname>Mathur</surname><given-names>RL</given-names></name><name name-style="western"><surname>Mathur</surname><given-names>BL</given-names></name></person-group> (<year>1959</year>) <article-title>A new species of <italic><tp:taxon-name><tp:taxon-name-part taxon-name-part-type="genus">Curvularia</tp:taxon-name-part></tp:taxon-name></italic> from the leaves of <italic><tp:taxon-name><tp:taxon-name-part taxon-name-part-type="genus">Jasminum</tp:taxon-name-part> <tp:taxon-name-part taxon-name-part-type="species">sambac</tp:taxon-name-part></tp:taxon-name></italic>.</article-title> <source>Current Science</source> <volume>28</volume>(<issue>11</issue>): <fpage>448</fpage>–<lpage>449</lpage>.</mixed-citation></ref></ref-list></tp:taxon-treatment>
